# Supplementary material for: Convergent pairs of highly transcribed genes restrict chromatin looping in Dictyostelium discoideum
Source: Nucleic Acids Res. 2025 Jan 22;53(2):gkaf006. doi: 10.1093/nar/gkaf006 (PMC11754127; doi:10.1093/nar/gkaf006)
Supplement: gkaf006_Supplemental_Files [file gkaf006_supplemental_files.zip]

Archive with 3 entries (3 files):
- Zhegalova et al_Supplementary Tables.xlsx
- Zhegalova_Supplementary Materials_20-11-24_REV1_clean.docx
- Zhegalova_Supplementary Methods_REV1_clean.docx
