# Supplementary material for: Convergent pairs of highly transcribed genes restrict chromatin looping in Dictyostelium discoideum
Source: Nucleic Acids Res. 2025 Jan 22;53(2):gkaf006. doi: 10.1093/nar/gkaf006 (PMC11754127; doi:10.1093/nar/gkaf006)
Supplement: gkaf006_Supplemental_Files [file gkaf006_supplemental_files.zip › Zhegalova et al_Supplementary Tables.xlsx]

## Sheet: STab1
Sample	Reads, mln	Percent unmapped	Percent of paird singl-read mapped	Percent of pairs with both reads mapped	Percent of duplicates	Percent of pairs in cis-
0A	75.8	0.362	0.184	0.454	0.092	0.821
0B	96	0.359	0.185	0.456	0.112	0.815
2A	84.1	0.389	0.139	0.471	0.118	0.848
2B	78.6	0.388	0.143	0.468	0.13	0.846
5A	96.2	0.412	0.135	0.453	0.133	0.863
5B	80.5	0.402	0.138	0.46	0.136	0.859
8A	78.3	0.353	0.165	0.482	0.14	0.827
8B	72.3	0.37	0.165	0.464	0.132	0.822

## Sheet: STab2A
chrom	start	end
chr1	1996000	2012000
chr1	4068000	4076000
chr2	694000	706000
chr2	1749000	1753000
chr2	5695000	5715000
chr3	2716000	2740000
chr3	3600000	3608000
chr3	4356000	4360000
chr3	6300000	6308000
chr4	762000	784000
chr4	1451000	1459000
chr5	256000	276000
chr5	1896000	1908000
chr5	2726000	2734000

## Sheet: STab2b
chrom	start	end
chr1	4448000	4452000
chr1	4460000	4464000
chr2	1684000	1688000
chr2	5012000	5016000
chr3	4488000	4492000
chr3	5836000	5844000
chr4	1771000	1775000
chr4	2176000	2180000
chr4	3527000	3531000
chr4	3931000	3939000
chr5	2164000	2180000
chr6	2499000	2515000

## Sheet: STab3
chrom1	start1	end1	chrom2	start2	end2	loop_score	el_group	Stage
chr1	226000	228000	chr1	244000	246000	39.5754	regular	0h
chr1	322000	324000	chr1	344000	346000	35.5989	regular	0h
chr1	350000	352000	chr1	374000	376000	42.9045	regular	0h
chr1	386000	388000	chr1	416000	418000	32.0062	regular	0h
chr1	430000	432000	chr1	448000	450000	26.0701	regular	0h
chr1	436000	438000	chr1	448000	450000	26.2716	regular	0h
chr1	452000	454000	chr1	472000	474000	29.6343	regular	0h
chr1	476000	478000	chr1	504000	506000	33.6141	5'-el-loop	0h
chr1	504000	506000	chr1	514000	516000	28.1579	regular	0h
chr1	508000	510000	chr1	542000	544000	21.921	3'-el-loop	0h
chr1	524000	526000	chr1	546000	548000	36.9148	regular	0h
chr1	548000	550000	chr1	562000	564000	32.7823	regular	0h
chr1	562000	564000	chr1	584000	586000	40.6539	regular	0h
chr1	586000	588000	chr1	610000	612000	45.7029	regular	0h
chr1	612000	614000	chr1	626000	628000	23.8424	3'-el-loop	0h
chr1	626000	628000	chr1	658000	660000	60.6443	5'-el-loop	0h
chr1	682000	684000	chr1	704000	706000	17.0233	regular	0h
chr1	724000	726000	chr1	736000	738000	12.5259	regular	0h
chr1	746000	748000	chr1	766000	768000	23.4595	regular	0h
chr1	766000	768000	chr1	786000	788000	38.4983	regular	0h
chr1	806000	808000	chr1	820000	822000	35.7889	3'-el-loop	0h
chr1	812000	814000	chr1	842000	844000	11.3423	5'-el-loop	0h
chr1	822000	824000	chr1	840000	842000	16.47	5'-el-loop	0h
chr1	850000	852000	chr1	882000	884000	31.7977	5'-el-loop	0h
chr1	858000	860000	chr1	890000	892000	34.5808	regular	0h
chr1	890000	892000	chr1	904000	906000	32.1303	regular	0h
chr1	930000	932000	chr1	942000	944000	25.1325	3'-el-loop	0h
chr1	958000	960000	chr1	986000	988000	42.127	5'-el-loop	0h
chr1	1008000	1010000	chr1	1026000	1028000	33.5062	regular	0h
chr1	1042000	1044000	chr1	1054000	1056000	22.2098	3'-el-loop	0h
chr1	1056000	1058000	chr1	1074000	1076000	28.6208	regular	0h
chr1	1056000	1058000	chr1	1092000	1094000	25.3791	regular	0h
chr1	1102000	1104000	chr1	1136000	1138000	35.7779	5'-el-loop	0h
chr1	1212000	1214000	chr1	1228000	1230000	27.0593	3'-el-loop	0h
chr1	1236000	1238000	chr1	1272000	1274000	35.6108	5'-el-loop	0h
chr1	1292000	1294000	chr1	1318000	1320000	27.7492	3'-el-loop	0h
chr1	1332000	1334000	chr1	1344000	1346000	28.2262	3'-el-loop	0h
chr1	1346000	1348000	chr1	1380000	1382000	46.4462	3'-el-loop	0h
chr1	1408000	1410000	chr1	1428000	1430000	29.1941	3'-el-loop	0h
chr1	1430000	1432000	chr1	1446000	1448000	23.9319	regular	0h
chr1	1470000	1472000	chr1	1506000	1508000	31.517	3'-el-loop	0h
chr1	1484000	1486000	chr1	1506000	1508000	39.9465	regular	0h
chr1	1542000	1544000	chr1	1568000	1570000	32.8713	regular	0h
chr1	1664000	1666000	chr1	1690000	1692000	35.5273	5'-el-loop	0h
chr1	1700000	1702000	chr1	1712000	1714000	33.8449	regular	0h
chr1	1714000	1716000	chr1	1744000	1746000	32.8931	5'-el-loop	0h
chr1	1800000	1802000	chr1	1824000	1826000	46.6963	regular	0h
chr1	1824000	1826000	chr1	1844000	1846000	40.5154	regular	0h
chr1	1846000	1848000	chr1	1864000	1866000	34.4354	regular	0h
chr1	1866000	1868000	chr1	1904000	1906000	37.4641	3'-el-loop	0h
chr1	1868000	1870000	chr1	1894000	1896000	40.2147	3'-el-loop	0h
chr1	1898000	1900000	chr1	1922000	1924000	37.6584	5'-el-loop	0h
chr1	1926000	1928000	chr1	1948000	1950000	20.635	regular	0h
chr1	1948000	1950000	chr1	1970000	1972000	14.8801	3'-el-loop	0h
chr1	1980000	1982000	chr1	1998000	2000000	33.6181	regular	0h
chr1	2014000	2016000	chr1	2048000	2050000	8.45714	regular	0h
chr1	2022000	2024000	chr1	2030000	2032000	22.1057	5'-el-loop	0h
chr1	2026000	2028000	chr1	2060000	2062000	41.0152	regular	0h
chr1	2070000	2072000	chr1	2096000	2098000	30.7777	5'-el-loop	0h
chr1	2070000	2072000	chr1	2104000	2106000	28.9533	5'-el-loop	0h
chr1	2104000	2106000	chr1	2128000	2130000	38.7655	regular	0h
chr1	2142000	2144000	chr1	2158000	2160000	36.2503	regular	0h
chr1	2280000	2282000	chr1	2296000	2298000	35.0382	5'-el-loop	0h
chr1	2298000	2300000	chr1	2322000	2324000	32.2636	regular	0h
chr1	2322000	2324000	chr1	2338000	2340000	40.0465	3'-el-loop	0h
chr1	2338000	2340000	chr1	2360000	2362000	38.9368	regular	0h
chr1	2374000	2376000	chr1	2412000	2414000	27.1729	regular	0h
chr1	2414000	2416000	chr1	2448000	2450000	31.2203	regular	0h
chr1	2424000	2426000	chr1	2448000	2450000	11.4716	regular	0h
chr1	2450000	2452000	chr1	2470000	2472000	36.4038	regular	0h
chr1	2540000	2542000	chr1	2556000	2558000	23.133	3'-el-loop	0h
chr1	2580000	2582000	chr1	2608000	2610000	45.5764	5'-el-loop	0h
chr1	2608000	2610000	chr1	2632000	2634000	39.2155	regular	0h
chr1	2646000	2648000	chr1	2680000	2682000	34.1281	regular	0h
chr1	2658000	2660000	chr1	2684000	2686000	48.6027	regular	0h
chr1	2694000	2696000	chr1	2712000	2714000	11.8685	regular	0h
chr1	2730000	2732000	chr1	2740000	2742000	30.674	regular	0h
chr1	2744000	2746000	chr1	2760000	2762000	36.3558	regular	0h
chr1	2766000	2768000	chr1	2782000	2784000	33.8729	regular	0h
chr1	2790000	2792000	chr1	2814000	2816000	31.0003	regular	0h
chr1	2818000	2820000	chr1	2836000	2838000	31.0319	3'-el-loop	0h
chr1	2878000	2880000	chr1	2898000	2900000	25.7878	3'-el-loop	0h
chr1	2898000	2900000	chr1	2922000	2924000	24.2586	5'-el-loop	0h
chr1	2922000	2924000	chr1	2930000	2932000	30.793	regular	0h
chr1	2928000	2930000	chr1	2960000	2962000	20.8946	regular	0h
chr1	2962000	2964000	chr1	2974000	2976000	14.4616	regular	0h
chr1	3036000	3038000	chr1	3056000	3058000	34.0237	regular	0h
chr1	3056000	3058000	chr1	3076000	3078000	33.1856	3'-el-loop	0h
chr1	3076000	3078000	chr1	3106000	3108000	48.2814	5'-el-loop	0h
chr1	3118000	3120000	chr1	3140000	3142000	42.5911	regular	0h
chr1	3156000	3158000	chr1	3180000	3182000	45.3487	regular	0h
chr1	3182000	3184000	chr1	3200000	3202000	27.9466	regular	0h
chr1	3200000	3202000	chr1	3216000	3218000	14.5498	regular	0h
chr1	3214000	3216000	chr1	3250000	3252000	31.3406	regular	0h
chr1	3218000	3220000	chr1	3244000	3246000	22.978	regular	0h
chr1	3302000	3304000	chr1	3338000	3340000	39.9346	regular	0h
chr1	3314000	3316000	chr1	3338000	3340000	25.394	5'-el-loop	0h
chr1	3340000	3342000	chr1	3354000	3356000	25.3961	regular	0h
chr1	3402000	3404000	chr1	3428000	3430000	24.436	3'-el-loop	0h
chr1	3430000	3432000	chr1	3452000	3454000	30.2828	3'-el-loop	0h
chr1	3482000	3484000	chr1	3500000	3502000	32.1096	regular	0h
chr1	3538000	3540000	chr1	3564000	3566000	20.5522	3'-el-loop	0h
chr1	3540000	3542000	chr1	3552000	3554000	30.3194	3'-el-loop	0h
chr1	3554000	3556000	chr1	3564000	3566000	13.1621	3'-el-loop	0h
chr1	3640000	3642000	chr1	3652000	3654000	20.7715	regular	0h
chr1	3768000	3770000	chr1	3786000	3788000	28.6631	regular	0h
chr1	3786000	3788000	chr1	3812000	3814000	30.5747	5'-el-loop	0h
chr1	3814000	3816000	chr1	3824000	3826000	31.2738	regular	0h
chr1	3826000	3828000	chr1	3848000	3850000	41.7237	3'-el-loop	0h
chr1	3880000	3882000	chr1	3904000	3906000	37.2072	regular	0h
chr1	3906000	3908000	chr1	3924000	3926000	33.0781	regular	0h
chr1	3964000	3966000	chr1	3998000	4000000	33.243	3'-el-loop	0h
chr1	4008000	4010000	chr1	4038000	4040000	37.3577	3'-el-loop	0h
chr1	4078000	4080000	chr1	4108000	4110000	41.6312	3'-el-loop	0h
chr1	4106000	4108000	chr1	4126000	4128000	28.285	regular	0h
chr1	4106000	4108000	chr1	4144000	4146000	33.9451	5'-el-loop	0h
chr1	4126000	4128000	chr1	4148000	4150000	33.5401	regular	0h
chr1	4162000	4164000	chr1	4184000	4186000	33.8896	regular	0h
chr1	4162000	4164000	chr1	4196000	4198000	23.6114	regular	0h
chr1	4200000	4202000	chr1	4216000	4218000	30.6603	5'-el-loop	0h
chr1	4220000	4222000	chr1	4248000	4250000	39.9342	regular	0h
chr1	4346000	4348000	chr1	4374000	4376000	41.5374	regular	0h
chr1	4398000	4400000	chr1	4408000	4410000	26.4006	3'-el-loop	0h
chr1	4404000	4406000	chr1	4442000	4444000	37.8514	3'-el-loop	0h
chr1	4440000	4442000	chr1	4474000	4476000	42.5802	3'-el-loop	0h
chr1	4442000	4444000	chr1	4476000	4478000	42.2615	regular	0h
chr1	4446000	4448000	chr1	4468000	4470000	38.5816	regular	0h
chr1	4448000	4450000	chr1	4478000	4480000	24.4815	regular	0h
chr1	4488000	4490000	chr1	4500000	4502000	29.884	regular	0h
chr1	4502000	4504000	chr1	4518000	4520000	31.1614	regular	0h
chr1	4518000	4520000	chr1	4534000	4536000	26.0052	5'-el-loop	0h
chr1	4532000	4534000	chr1	4548000	4550000	32.8838	regular	0h
chr1	4550000	4552000	chr1	4560000	4562000	28.6616	regular	0h
chr1	4570000	4572000	chr1	4582000	4584000	26.1004	regular	0h
chr1	4570000	4572000	chr1	4594000	4596000	30.7024	regular	0h
chr1	4622000	4624000	chr1	4638000	4640000	29.3269	regular	0h
chr1	4622000	4624000	chr1	4652000	4654000	30.7519	5'-el-loop	0h
chr1	4656000	4658000	chr1	4672000	4674000	35.18	regular	0h
chr1	4674000	4676000	chr1	4702000	4704000	32.4707	regular	0h
chr1	4736000	4738000	chr1	4752000	4754000	34.9935	5'-el-loop	0h
chr1	4752000	4754000	chr1	4772000	4774000	34.5591	regular	0h
chr1	4772000	4774000	chr1	4802000	4804000	38.3783	5'-el-loop	0h
chr1	4812000	4814000	chr1	4826000	4828000	39.3993	regular	0h
chr1	4830000	4832000	chr1	4854000	4856000	37.4459	3'-el-loop	0h
chr1	4854000	4856000	chr1	4872000	4874000	32.7816	3'-el-loop	0h
chr1	4868000	4870000	chr1	4898000	4900000	58.9035	regular	0h
chr1	4876000	4878000	chr1	4914000	4916000	25.4748	regular	0h
chr2	8000	10000	chr2	16000	18000	31.6486	regular	0h
chr2	20000	22000	chr2	46000	48000	35.1193	regular	0h
chr2	30000	32000	chr2	42000	44000	32.0021	5'-el-loop	0h
chr2	70000	72000	chr2	94000	96000	22.9395	regular	0h
chr2	80000	82000	chr2	96000	98000	33.3557	regular	0h
chr2	84000	86000	chr2	118000	120000	32.3402	regular	0h
chr2	88000	90000	chr2	122000	124000	35.0477	regular	0h
chr2	94000	96000	chr2	122000	124000	37.5144	regular	0h
chr2	100000	102000	chr2	108000	110000	30.9816	regular	0h
chr2	152000	154000	chr2	188000	190000	30.9687	3'-el-loop	0h
chr2	170000	172000	chr2	190000	192000	33.8709	regular	0h
chr2	230000	232000	chr2	250000	252000	36.0655	regular	0h
chr2	256000	258000	chr2	294000	296000	34.7143	regular	0h
chr2	258000	260000	chr2	284000	286000	34.4323	regular	0h
chr2	264000	266000	chr2	290000	292000	34.1157	5'-el-loop	0h
chr2	296000	298000	chr2	318000	320000	31.9604	5'-el-loop	0h
chr2	472000	474000	chr2	506000	508000	23.058	5'-el-loop	0h
chr2	552000	554000	chr2	584000	586000	5.41949	regular	0h
chr2	566000	568000	chr2	596000	598000	37.111	regular	0h
chr2	568000	570000	chr2	588000	590000	32.2367	5'-el-loop	0h
chr2	580000	582000	chr2	592000	594000	29.6244	regular	0h
chr2	588000	590000	chr2	620000	622000	34.9443	3'-el-loop	0h
chr2	596000	598000	chr2	618000	620000	36.4976	3'-el-loop	0h
chr2	620000	622000	chr2	648000	650000	52.7703	5'-el-loop	0h
chr2	660000	662000	chr2	682000	684000	40.3799	regular	0h
chr2	694000	696000	chr2	710000	712000	26.1468	3'-el-loop	0h
chr2	712000	714000	chr2	728000	730000	30.9809	regular	0h
chr2	742000	744000	chr2	760000	762000	34.4307	regular	0h
chr2	766000	768000	chr2	800000	802000	60.6542	regular	0h
chr2	814000	816000	chr2	834000	836000	28.7326	regular	0h
chr2	900000	902000	chr2	912000	914000	31.702	5'-el-loop	0h
chr2	930000	932000	chr2	964000	966000	22.963	regular	0h
chr2	970000	972000	chr2	980000	982000	23.7061	5'-el-loop	0h
chr2	996000	998000	chr2	1016000	1018000	23.8037	regular	0h
chr2	996000	998000	chr2	1022000	1024000	16.4879	regular	0h
chr2	1042000	1044000	chr2	1054000	1056000	25.7271	regular	0h
chr2	1056000	1058000	chr2	1072000	1074000	29.8121	3'-el-loop	0h
chr2	1096000	1098000	chr2	1122000	1124000	40.3638	5'-el-loop	0h
chr2	1128000	1130000	chr2	1156000	1158000	28.808	5'-el-loop	0h
chr2	1208000	1210000	chr2	1236000	1238000	48.4772	regular	0h
chr2	1240000	1242000	chr2	1248000	1250000	27.787	regular	0h
chr2	1262000	1264000	chr2	1280000	1282000	32.2563	3'-el-loop	0h
chr2	1282000	1284000	chr2	1302000	1304000	30.6624	regular	0h
chr2	1302000	1304000	chr2	1324000	1326000	36.4504	regular	0h
chr2	1306000	1308000	chr2	1328000	1330000	36.3155	regular	0h
chr2	1310000	1312000	chr2	1322000	1324000	31.5572	5'-el-loop	0h
chr2	1326000	1328000	chr2	1340000	1342000	35.927	regular	0h
chr2	1340000	1342000	chr2	1364000	1366000	37.8252	regular	0h
chr2	1364000	1366000	chr2	1380000	1382000	32.2887	regular	0h
chr2	1392000	1394000	chr2	1408000	1410000	24.9904	regular	0h
chr2	1420000	1422000	chr2	1456000	1458000	22.759	3'-el-loop	0h
chr2	1424000	1426000	chr2	1446000	1448000	26.6491	3'-el-loop	0h
chr2	1466000	1468000	chr2	1486000	1488000	27.0489	regular	0h
chr2	1470000	1472000	chr2	1496000	1498000	37.0035	5'-el-loop	0h
chr2	1508000	1510000	chr2	1520000	1522000	29.4132	regular	0h
chr2	1524000	1526000	chr2	1548000	1550000	42.4148	5'-el-loop	0h
chr2	1590000	1592000	chr2	1604000	1606000	31.2951	3'-el-loop	0h
chr2	1616000	1618000	chr2	1634000	1636000	26.1246	regular	0h
chr2	1636000	1638000	chr2	1662000	1664000	30.398	regular	0h
chr2	1642000	1644000	chr2	1664000	1666000	32.855	5'-el-loop	0h
chr2	1664000	1666000	chr2	1674000	1676000	23.5227	3'-el-loop	0h
chr2	1684000	1686000	chr2	1702000	1704000	29.2617	regular	0h
chr2	1704000	1706000	chr2	1738000	1740000	35.7686	regular	0h
chr2	1706000	1708000	chr2	1728000	1730000	32.2415	regular	0h
chr2	1728000	1730000	chr2	1738000	1740000	27.9224	regular	0h
chr2	1748000	1750000	chr2	1778000	1780000	32.0364	3'-el-loop	0h
chr2	1754000	1756000	chr2	1780000	1782000	31.7449	regular	0h
chr2	1776000	1778000	chr2	1788000	1790000	29.2987	regular	0h
chr2	1788000	1790000	chr2	1802000	1804000	30.214	regular	0h
chr2	1790000	1792000	chr2	1824000	1826000	25.6719	3'-el-loop	0h
chr2	1852000	1854000	chr2	1860000	1862000	17.6269	regular	0h
chr2	1880000	1882000	chr2	1902000	1904000	38.1441	regular	0h
chr2	1906000	1908000	chr2	1916000	1918000	30.4516	regular	0h
chr2	1918000	1920000	chr2	1942000	1944000	46.064	regular	0h
chr2	1946000	1948000	chr2	1976000	1978000	49.2685	regular	0h
chr2	1980000	1982000	chr2	2010000	2012000	50.3919	regular	0h
chr2	2024000	2026000	chr2	2044000	2046000	38.469	5'-el-loop	0h
chr2	2038000	2040000	chr2	2068000	2070000	32.3632	regular	0h
chr2	2048000	2050000	chr2	2070000	2072000	40.4075	3'-el-loop	0h
chr2	2070000	2072000	chr2	2094000	2096000	37.3399	regular	0h
chr2	2070000	2072000	chr2	2108000	2110000	38.4891	regular	0h
chr2	2110000	2112000	chr2	2124000	2126000	29.0997	5'-el-loop	0h
chr2	2128000	2130000	chr2	2162000	2164000	22.8399	regular	0h
chr2	2176000	2178000	chr2	2200000	2202000	35.0096	regular	0h
chr2	2222000	2224000	chr2	2232000	2234000	33.4269	regular	0h
chr2	3838000	3840000	chr2	3846000	3848000	14.088	regular	0h
chr2	3852000	3854000	chr2	3872000	3874000	22.2655	5'-el-loop	0h
chr2	3876000	3878000	chr2	3890000	3892000	31.3327	regular	0h
chr2	3900000	3902000	chr2	3910000	3912000	27.2177	regular	0h
chr2	3910000	3912000	chr2	3918000	3920000	26.2907	regular	0h
chr2	3922000	3924000	chr2	3942000	3944000	34.6999	regular	0h
chr2	3944000	3946000	chr2	3978000	3980000	37.0858	3'-el-loop	0h
chr2	3978000	3980000	chr2	4000000	4002000	34.0577	regular	0h
chr2	4000000	4002000	chr2	4034000	4036000	60.1957	5'-el-loop	0h
chr2	4060000	4062000	chr2	4082000	4084000	35.8429	regular	0h
chr2	4092000	4094000	chr2	4100000	4102000	20.439	regular	0h
chr2	4106000	4108000	chr2	4128000	4130000	33.2656	regular	0h
chr2	4156000	4158000	chr2	4188000	4190000	31.2457	regular	0h
chr2	4158000	4160000	chr2	4170000	4172000	27.6607	regular	0h
chr2	4170000	4172000	chr2	4192000	4194000	28.461	5'-el-loop	0h
chr2	4228000	4230000	chr2	4252000	4254000	32.3826	regular	0h
chr2	4262000	4264000	chr2	4270000	4272000	25.2188	regular	0h
chr2	4280000	4282000	chr2	4298000	4300000	24.2179	5'-el-loop	0h
chr2	4306000	4308000	chr2	4332000	4334000	49.9334	5'-el-loop	0h
chr2	4338000	4340000	chr2	4352000	4354000	28.6528	5'-el-loop	0h
chr2	4358000	4360000	chr2	4386000	4388000	33.933	3'-el-loop	0h
chr2	4420000	4422000	chr2	4436000	4438000	31.8966	regular	0h
chr2	4436000	4438000	chr2	4456000	4458000	32.3076	regular	0h
chr2	4456000	4458000	chr2	4492000	4494000	31.3143	regular	0h
chr2	4458000	4460000	chr2	4478000	4480000	29.4243	5'-el-loop	0h
chr2	4520000	4522000	chr2	4542000	4544000	23.4618	5'-el-loop	0h
chr2	4574000	4576000	chr2	4592000	4594000	31.5106	regular	0h
chr2	4592000	4594000	chr2	4606000	4608000	26.2355	regular	0h
chr2	4606000	4608000	chr2	4626000	4628000	24.9117	3'-el-loop	0h
chr2	4660000	4662000	chr2	4674000	4676000	33.3084	5'-el-loop	0h
chr2	4686000	4688000	chr2	4700000	4702000	28.3953	3'-el-loop	0h
chr2	4700000	4702000	chr2	4716000	4718000	30.0339	regular	0h
chr2	4716000	4718000	chr2	4730000	4732000	28.2855	regular	0h
chr2	4718000	4720000	chr2	4752000	4754000	29.4396	regular	0h
chr2	4730000	4732000	chr2	4756000	4758000	40.2508	regular	0h
chr2	4766000	4768000	chr2	4786000	4788000	31.4703	5'-el-loop	0h
chr2	4788000	4790000	chr2	4810000	4812000	32.761	regular	0h
chr2	4808000	4810000	chr2	4836000	4838000	43.2434	regular	0h
chr2	4862000	4864000	chr2	4886000	4888000	34.4131	regular	0h
chr2	4886000	4888000	chr2	4906000	4908000	23.7795	regular	0h
chr2	4890000	4892000	chr2	4914000	4916000	27.9681	regular	0h
chr2	4930000	4932000	chr2	4966000	4968000	17.5448	regular	0h
chr2	4982000	4984000	chr2	5000000	5002000	17.4403	3'-el-loop	0h
chr2	4982000	4984000	chr2	5006000	5008000	18.7061	5'-el-loop	0h
chr2	5000000	5002000	chr2	5016000	5018000	30.466	5'-el-loop	0h
chr2	5018000	5020000	chr2	5034000	5036000	33.0186	regular	0h
chr2	5034000	5036000	chr2	5048000	5050000	23.8823	regular	0h
chr2	5066000	5068000	chr2	5094000	5096000	43.6174	regular	0h
chr2	5096000	5098000	chr2	5118000	5120000	36.4134	5'-el-loop	0h
chr2	5122000	5124000	chr2	5158000	5160000	30.7593	3'-el-loop	0h
chr2	5138000	5140000	chr2	5162000	5164000	40.6502	regular	0h
chr2	5216000	5218000	chr2	5240000	5242000	39.0784	regular	0h
chr2	5260000	5262000	chr2	5274000	5276000	27.0319	3'-el-loop	0h
chr2	5274000	5276000	chr2	5308000	5310000	27.7586	5'-el-loop	0h
chr2	5282000	5284000	chr2	5314000	5316000	30.2947	3'-el-loop	0h
chr2	5292000	5294000	chr2	5310000	5312000	44.9361	regular	0h
chr2	5332000	5334000	chr2	5348000	5350000	23.203	5'-el-loop	0h
chr2	5354000	5356000	chr2	5368000	5370000	21.5078	regular	0h
chr2	5360000	5362000	chr2	5392000	5394000	27.0786	3'-el-loop	0h
chr2	5368000	5370000	chr2	5390000	5392000	36.2819	5'-el-loop	0h
chr2	5402000	5404000	chr2	5414000	5416000	27.1013	regular	0h
chr2	5430000	5432000	chr2	5452000	5454000	26.2999	3'-el-loop	0h
chr2	5454000	5456000	chr2	5462000	5464000	27.3632	5'-el-loop	0h
chr2	5466000	5468000	chr2	5482000	5484000	28.8534	regular	0h
chr2	5570000	5572000	chr2	5586000	5588000	28.7555	3'-el-loop	0h
chr2	5586000	5588000	chr2	5608000	5610000	27.9218	regular	0h
chr2	5608000	5610000	chr2	5626000	5628000	27.2974	5'-el-loop	0h
chr2	5626000	5628000	chr2	5654000	5656000	48.884	regular	0h
chr2	5654000	5656000	chr2	5670000	5672000	38.0925	3'-el-loop	0h
chr2	5672000	5674000	chr2	5690000	5692000	28.7345	3'-el-loop	0h
chr2	5726000	5728000	chr2	5744000	5746000	29.3932	regular	0h
chr2	5746000	5748000	chr2	5756000	5758000	21.4447	regular	0h
chr2	5746000	5748000	chr2	5776000	5778000	29.4864	3'-el-loop	0h
chr2	5750000	5752000	chr2	5776000	5778000	22.9165	regular	0h
chr2	5780000	5782000	chr2	5794000	5796000	27.78	3'-el-loop	0h
chr2	5796000	5798000	chr2	5820000	5822000	23.8353	regular	0h
chr2	5820000	5822000	chr2	5842000	5844000	24.7156	5'-el-loop	0h
chr2	5842000	5844000	chr2	5856000	5858000	29.5628	3'-el-loop	0h
chr2	5856000	5858000	chr2	5870000	5872000	31.1493	regular	0h
chr2	5878000	5880000	chr2	5892000	5894000	28.4252	regular	0h
chr2	5892000	5894000	chr2	5906000	5908000	28.8221	3'-el-loop	0h
chr2	5936000	5938000	chr2	5960000	5962000	29.3675	5'-el-loop	0h
chr2	5964000	5966000	chr2	5986000	5988000	24.7776	regular	0h
chr2	5994000	5996000	chr2	6026000	6028000	29.3419	regular	0h
chr2	6012000	6014000	chr2	6026000	6028000	28.1	regular	0h
chr2	6026000	6028000	chr2	6036000	6038000	22.4565	regular	0h
chr2	6038000	6040000	chr2	6050000	6052000	34.2539	regular	0h
chr2	6052000	6054000	chr2	6066000	6068000	33.6924	regular	0h
chr2	6066000	6068000	chr2	6084000	6086000	32.258	5'-el-loop	0h
chr2	6068000	6070000	chr2	6078000	6080000	30.4159	regular	0h
chr2	6086000	6088000	chr2	6104000	6106000	36.0303	3'-el-loop	0h
chr2	6118000	6120000	chr2	6126000	6128000	14.6517	regular	0h
chr2	6124000	6126000	chr2	6136000	6138000	15.0966	regular	0h
chr2	6134000	6136000	chr2	6156000	6158000	22.9029	regular	0h
chr2	6154000	6156000	chr2	6180000	6182000	13.4622	3'-el-loop	0h
chr2	6162000	6164000	chr2	6180000	6182000	13.5504	regular	0h
chr2	6170000	6172000	chr2	6180000	6182000	10.9341	3'-el-loop	0h
chr2	6188000	6190000	chr2	6208000	6210000	34.8475	regular	0h
chr2	6210000	6212000	chr2	6218000	6220000	19.1592	3'-el-loop	0h
chr2	6216000	6218000	chr2	6226000	6228000	26.1362	regular	0h
chr2	6230000	6232000	chr2	6242000	6244000	23.0093	3'-el-loop	0h
chr2	6252000	6254000	chr2	6264000	6266000	34.8485	3'-el-loop	0h
chr2	6270000	6272000	chr2	6302000	6304000	61.9497	5'-el-loop	0h
chr2	6306000	6308000	chr2	6334000	6336000	28.8161	5'-el-loop	0h
chr2	6308000	6310000	chr2	6320000	6322000	34.444	regular	0h
chr2	6330000	6332000	chr2	6338000	6340000	30.2088	regular	0h
chr2	6402000	6404000	chr2	6428000	6430000	33.9768	3'-el-loop	0h
chr2	6482000	6484000	chr2	6502000	6504000	20.0352	regular	0h
chr2	6504000	6506000	chr2	6524000	6526000	35.202	regular	0h
chr2	6578000	6580000	chr2	6602000	6604000	39.0394	regular	0h
chr2	6578000	6580000	chr2	6614000	6616000	23.2217	regular	0h
chr2	6602000	6604000	chr2	6614000	6616000	29.2969	regular	0h
chr2	6616000	6618000	chr2	6634000	6636000	28.0933	3'-el-loop	0h
chr2	6616000	6618000	chr2	6640000	6642000	25.3552	5'-el-loop	0h
chr2	6644000	6646000	chr2	6654000	6656000	24.0184	3'-el-loop	0h
chr2	6656000	6658000	chr2	6666000	6668000	27.9193	regular	0h
chr2	6680000	6682000	chr2	6704000	6706000	39.7482	5'-el-loop	0h
chr2	6706000	6708000	chr2	6722000	6724000	27.8391	3'-el-loop	0h
chr2	6724000	6726000	chr2	6760000	6762000	30.5106	regular	0h
chr2	6740000	6742000	chr2	6760000	6762000	31.9819	5'-el-loop	0h
chr2	6770000	6772000	chr2	6792000	6794000	28.2073	5'-el-loop	0h
chr2	6792000	6794000	chr2	6816000	6818000	44.9603	regular	0h
chr2	6816000	6818000	chr2	6830000	6832000	31.8016	regular	0h
chr2	6912000	6914000	chr2	6932000	6934000	33.4588	regular	0h
chr2	7006000	7008000	chr2	7036000	7038000	20.4697	regular	0h
chr2	7088000	7090000	chr2	7124000	7126000	39.3148	regular	0h
chr2	7096000	7098000	chr2	7126000	7128000	41.5813	3'-el-loop	0h
chr2	7130000	7132000	chr2	7148000	7150000	39.1483	regular	0h
chr2	7212000	7214000	chr2	7228000	7230000	32.7789	regular	0h
chr2	7248000	7250000	chr2	7272000	7274000	30.9133	5'-el-loop	0h
chr2	7282000	7284000	chr2	7294000	7296000	20.4925	5'-el-loop	0h
chr2	7294000	7296000	chr2	7320000	7322000	37.4557	regular	0h
chr2	7338000	7340000	chr2	7350000	7352000	31.7834	3'-el-loop	0h
chr2	7384000	7386000	chr2	7416000	7418000	23.5271	regular	0h
chr2	7394000	7396000	chr2	7410000	7412000	26.7467	3'-el-loop	0h
chr2	7412000	7414000	chr2	7430000	7432000	32.7326	regular	0h
chr2	7440000	7442000	chr2	7466000	7468000	39.9463	regular	0h
chr2	7476000	7478000	chr2	7486000	7488000	29.3557	regular	0h
chr2	7476000	7478000	chr2	7496000	7498000	34.048	regular	0h
chr2	7498000	7500000	chr2	7518000	7520000	19.3086	3'-el-loop	0h
chr2	7532000	7534000	chr2	7542000	7544000	22.2289	3'-el-loop	0h
chr2	7532000	7534000	chr2	7564000	7566000	27.2269	regular	0h
chr2	7542000	7544000	chr2	7566000	7568000	27.1062	5'-el-loop	0h
chr2	7566000	7568000	chr2	7584000	7586000	14.827	5'-el-loop	0h
chr2	7592000	7594000	chr2	7618000	7620000	27.1171	regular	0h
chr2	7618000	7620000	chr2	7642000	7644000	41.4013	3'-el-loop	0h
chr2	7656000	7658000	chr2	7668000	7670000	27.1516	5'-el-loop	0h
chr2	7724000	7726000	chr2	7736000	7738000	30.8696	regular	0h
chr2	7766000	7768000	chr2	7792000	7794000	40.7575	regular	0h
chr2	7766000	7768000	chr2	7802000	7804000	38.4016	regular	0h
chr2	7808000	7810000	chr2	7834000	7836000	33.3263	regular	0h
chr2	7836000	7838000	chr2	7866000	7868000	23.4784	5'-el-loop	0h
chr2	7856000	7858000	chr2	7870000	7872000	20.3157	regular	0h
chr2	7890000	7892000	chr2	7902000	7904000	32.3162	regular	0h
chr2	7904000	7906000	chr2	7920000	7922000	30.1589	regular	0h
chr2	7938000	7940000	chr2	7952000	7954000	15.0494	3'-el-loop	0h
chr2	7978000	7980000	chr2	7996000	7998000	34.8614	regular	0h
chr2	8010000	8012000	chr2	8034000	8036000	26.2474	regular	0h
chr2	8038000	8040000	chr2	8046000	8048000	8.9922	regular	0h
chr2	8042000	8044000	chr2	8072000	8074000	20.6128	regular	0h
chr2	8058000	8060000	chr2	8066000	8068000	19.9243	3'-el-loop	0h
chr2	8090000	8092000	chr2	8112000	8114000	26.6704	regular	0h
chr2	8098000	8100000	chr2	8108000	8110000	31.2767	regular	0h
chr2	8112000	8114000	chr2	8126000	8128000	32.2245	5'-el-loop	0h
chr2	8186000	8188000	chr2	8216000	8218000	40.0186	5'-el-loop	0h
chr2	8192000	8194000	chr2	8202000	8204000	29.7704	5'-el-loop	0h
chr2	8198000	8200000	chr2	8224000	8226000	35.7868	regular	0h
chr2	8226000	8228000	chr2	8242000	8244000	33.7288	regular	0h
chr2	8228000	8230000	chr2	8260000	8262000	41.9467	regular	0h
chr2	8234000	8236000	chr2	8258000	8260000	27.2301	regular	0h
chr2	8234000	8236000	chr2	8262000	8264000	34.7163	regular	0h
chr2	8242000	8244000	chr2	8264000	8266000	35.3849	regular	0h
chr2	8276000	8278000	chr2	8290000	8292000	27.0914	regular	0h
chr2	8294000	8296000	chr2	8308000	8310000	23.6812	regular	0h
chr2	8330000	8332000	chr2	8342000	8344000	28.4563	regular	0h
chr2	8332000	8334000	chr2	8370000	8372000	57.9666	regular	0h
chr2	8372000	8374000	chr2	8384000	8386000	22.8795	regular	0h
chr2	8374000	8376000	chr2	8412000	8414000	41.1338	5'-el-loop	0h
chr2	8384000	8386000	chr2	8408000	8410000	32.064	regular	0h
chr2	8416000	8418000	chr2	8450000	8452000	43.1527	3'-el-loop	0h
chr2	8436000	8438000	chr2	8472000	8474000	31.3768	regular	0h
chr3	38000	40000	chr3	60000	62000	32.1082	regular	0h
chr3	46000	48000	chr3	58000	60000	33.011	regular	0h
chr3	46000	48000	chr3	76000	78000	31.3868	regular	0h
chr3	96000	98000	chr3	112000	114000	24.6893	regular	0h
chr3	114000	116000	chr3	138000	140000	46.9643	regular	0h
chr3	140000	142000	chr3	158000	160000	35.0027	regular	0h
chr3	140000	142000	chr3	176000	178000	21.6393	3'-el-loop	0h
chr3	158000	160000	chr3	176000	178000	27.3618	regular	0h
chr3	176000	178000	chr3	186000	188000	21.6326	3'-el-loop	0h
chr3	190000	192000	chr3	206000	208000	33.5452	3'-el-loop	0h
chr3	228000	230000	chr3	248000	250000	41.9917	regular	0h
chr3	248000	250000	chr3	270000	272000	30.9756	regular	0h
chr3	258000	260000	chr3	268000	270000	28.0779	regular	0h
chr3	300000	302000	chr3	320000	322000	34.4562	regular	0h
chr3	322000	324000	chr3	336000	338000	33.7138	regular	0h
chr3	340000	342000	chr3	358000	360000	35.1676	3'-el-loop	0h
chr3	358000	360000	chr3	370000	372000	27.9028	3'-el-loop	0h
chr3	396000	398000	chr3	408000	410000	33.0879	regular	0h
chr3	410000	412000	chr3	448000	450000	25.4446	5'-el-loop	0h
chr3	412000	414000	chr3	434000	436000	42.5458	3'-el-loop	0h
chr3	436000	438000	chr3	448000	450000	26.6975	regular	0h
chr3	452000	454000	chr3	468000	470000	23.3203	regular	0h
chr3	492000	494000	chr3	506000	508000	26.4557	regular	0h
chr3	524000	526000	chr3	558000	560000	26.3008	regular	0h
chr3	526000	528000	chr3	540000	542000	31.9663	regular	0h
chr3	542000	544000	chr3	558000	560000	20.6503	regular	0h
chr3	558000	560000	chr3	582000	584000	20.0753	3'-el-loop	0h
chr3	562000	564000	chr3	592000	594000	29.8582	regular	0h
chr3	612000	614000	chr3	630000	632000	30.5742	5'-el-loop	0h
chr3	632000	634000	chr3	650000	652000	38.4173	5'-el-loop	0h
chr3	652000	654000	chr3	678000	680000	37.9469	5'-el-loop	0h
chr3	692000	694000	chr3	712000	714000	31.4662	regular	0h
chr3	712000	714000	chr3	720000	722000	22.4512	3'-el-loop	0h
chr3	740000	742000	chr3	748000	750000	27.2852	3'-el-loop	0h
chr3	750000	752000	chr3	762000	764000	30.0081	5'-el-loop	0h
chr3	766000	768000	chr3	782000	784000	26.873	5'-el-loop	0h
chr3	838000	840000	chr3	846000	848000	19.6055	3'-el-loop	0h
chr3	842000	844000	chr3	866000	868000	27.0667	regular	0h
chr3	850000	852000	chr3	864000	866000	32.0812	regular	0h
chr3	866000	868000	chr3	876000	878000	25.1266	3'-el-loop	0h
chr3	878000	880000	chr3	888000	890000	27.9514	regular	0h
chr3	918000	920000	chr3	938000	940000	30.7767	regular	0h
chr3	962000	964000	chr3	982000	984000	30.3074	regular	0h
chr3	964000	966000	chr3	992000	994000	28.7441	regular	0h
chr3	992000	994000	chr3	1000000	1002000	21.9637	3'-el-loop	0h
chr3	1004000	1006000	chr3	1030000	1032000	22.7585	3'-el-loop	0h
chr3	1046000	1048000	chr3	1074000	1076000	33.7745	regular	0h
chr3	1114000	1116000	chr3	1136000	1138000	33.3548	regular	0h
chr3	1144000	1146000	chr3	1158000	1160000	32.2202	5'-el-loop	0h
chr3	1162000	1164000	chr3	1176000	1178000	27.6225	3'-el-loop	0h
chr3	1202000	1204000	chr3	1220000	1222000	34.9596	3'-el-loop	0h
chr3	1252000	1254000	chr3	1284000	1286000	31.6608	regular	0h
chr3	1254000	1256000	chr3	1274000	1276000	28.9737	regular	0h
chr3	1320000	1322000	chr3	1332000	1334000	29.54	3'-el-loop	0h
chr3	1344000	1346000	chr3	1360000	1362000	31.0385	5'-el-loop	0h
chr3	1358000	1360000	chr3	1378000	1380000	23.309	5'-el-loop	0h
chr3	1392000	1394000	chr3	1404000	1406000	30.0169	5'-el-loop	0h
chr3	1458000	1460000	chr3	1484000	1486000	37.6155	regular	0h
chr3	1486000	1488000	chr3	1516000	1518000	30.1978	3'-el-loop	0h
chr3	1534000	1536000	chr3	1556000	1558000	36.4847	5'-el-loop	0h
chr3	1566000	1568000	chr3	1598000	1600000	35.5382	regular	0h
chr3	1602000	1604000	chr3	1620000	1622000	30.6893	3'-el-loop	0h
chr3	1626000	1628000	chr3	1638000	1640000	31.3754	regular	0h
chr3	1628000	1630000	chr3	1660000	1662000	19.7105	regular	0h
chr3	1676000	1678000	chr3	1700000	1702000	35.4267	regular	0h
chr3	1708000	1710000	chr3	1718000	1720000	21.5385	regular	0h
chr3	1712000	1714000	chr3	1744000	1746000	35.6318	regular	0h
chr3	1718000	1720000	chr3	1742000	1744000	43.0547	regular	0h
chr3	1744000	1746000	chr3	1760000	1762000	31.358	3'-el-loop	0h
chr3	1770000	1772000	chr3	1798000	1800000	11.9136	5'-el-loop	0h
chr3	1776000	1778000	chr3	1788000	1790000	19.6498	3'-el-loop	0h
chr3	1812000	1814000	chr3	1846000	1848000	32.5411	regular	0h
chr3	1818000	1820000	chr3	1850000	1852000	26.0649	regular	0h
chr3	1832000	1834000	chr3	1850000	1852000	22.8778	regular	0h
chr3	1858000	1860000	chr3	1880000	1882000	35.9942	3'-el-loop	0h
chr3	1912000	1914000	chr3	1924000	1926000	30.0634	regular	0h
chr3	1926000	1928000	chr3	1940000	1942000	33.9441	regular	0h
chr3	1942000	1944000	chr3	1952000	1954000	30.8049	regular	0h
chr3	1954000	1956000	chr3	1978000	1980000	39.9844	5'-el-loop	0h
chr3	1986000	1988000	chr3	2010000	2012000	44.027	regular	0h
chr3	2012000	2014000	chr3	2028000	2030000	25.267	3'-el-loop	0h
chr3	2030000	2032000	chr3	2066000	2068000	35.8653	regular	0h
chr3	2042000	2044000	chr3	2064000	2066000	30.5563	regular	0h
chr3	2074000	2076000	chr3	2100000	2102000	33.793	regular	0h
chr3	2108000	2110000	chr3	2122000	2124000	36.3486	5'-el-loop	0h
chr3	2124000	2126000	chr3	2142000	2144000	34.5259	regular	0h
chr3	2152000	2154000	chr3	2188000	2190000	22.267	regular	0h
chr3	2156000	2158000	chr3	2170000	2172000	24.2809	regular	0h
chr3	2188000	2190000	chr3	2210000	2212000	19.8671	5'-el-loop	0h
chr3	2188000	2190000	chr3	2218000	2220000	22.0682	regular	0h
chr3	2208000	2210000	chr3	2216000	2218000	19.9592	regular	0h
chr3	2218000	2220000	chr3	2234000	2236000	29.7431	regular	0h
chr3	2236000	2238000	chr3	2248000	2250000	23.356	regular	0h
chr3	2248000	2250000	chr3	2264000	2266000	29.9068	regular	0h
chr3	2272000	2274000	chr3	2304000	2306000	34.1923	regular	0h
chr3	2368000	2370000	chr3	2392000	2394000	40.1382	3'-el-loop	0h
chr3	2370000	2372000	chr3	2406000	2408000	30.91	regular	0h
chr3	2414000	2416000	chr3	2424000	2426000	20.7986	regular	0h
chr3	2416000	2418000	chr3	2440000	2442000	23.135	regular	0h
chr3	2424000	2426000	chr3	2442000	2444000	28.8122	5'-el-loop	0h
chr3	2452000	2454000	chr3	2466000	2468000	23.987	regular	0h
chr3	2452000	2454000	chr3	2472000	2474000	24.4341	5'-el-loop	0h
chr3	2492000	2494000	chr3	2512000	2514000	36.1263	5'-el-loop	0h
chr3	2512000	2514000	chr3	2520000	2522000	25.4941	5'-el-loop	0h
chr3	2538000	2540000	chr3	2560000	2562000	41.7122	5'-el-loop	0h
chr3	2538000	2540000	chr3	2574000	2576000	29.7793	5'-el-loop	0h
chr3	2562000	2564000	chr3	2582000	2584000	28.3208	regular	0h
chr3	2584000	2586000	chr3	2594000	2596000	20.3724	regular	0h
chr3	2598000	2600000	chr3	2618000	2620000	24.3516	regular	0h
chr3	2624000	2626000	chr3	2638000	2640000	14.334	3'-el-loop	0h
chr3	2662000	2664000	chr3	2680000	2682000	12.1576	regular	0h
chr3	2698000	2700000	chr3	2736000	2738000	23.0063	3'-el-loop	0h
chr3	2700000	2702000	chr3	2708000	2710000	17.8807	regular	0h
chr3	2716000	2718000	chr3	2736000	2738000	29.5613	3'-el-loop	0h
chr3	2736000	2738000	chr3	2746000	2748000	24.566	regular	0h
chr3	2748000	2750000	chr3	2766000	2768000	31.5438	regular	0h
chr3	2766000	2768000	chr3	2798000	2800000	42.3486	regular	0h
chr3	2798000	2800000	chr3	2818000	2820000	35.0085	regular	0h
chr3	2822000	2824000	chr3	2832000	2834000	27.5335	regular	0h
chr3	2878000	2880000	chr3	2896000	2898000	17.238	5'-el-loop	0h
chr3	2894000	2896000	chr3	2914000	2916000	38.1461	regular	0h
chr3	2914000	2916000	chr3	2932000	2934000	35.4948	regular	0h
chr3	2944000	2946000	chr3	2964000	2966000	25.3085	5'-el-loop	0h
chr3	2964000	2966000	chr3	2982000	2984000	36.1808	3'-el-loop	0h
chr3	3004000	3006000	chr3	3014000	3016000	28.7322	regular	0h
chr3	3004000	3006000	chr3	3042000	3044000	30.1404	regular	0h
chr3	3018000	3020000	chr3	3042000	3044000	36.5077	3'-el-loop	0h
chr3	3080000	3082000	chr3	3100000	3102000	37.7721	5'-el-loop	0h
chr3	3100000	3102000	chr3	3120000	3122000	32.3189	5'-el-loop	0h
chr3	3122000	3124000	chr3	3144000	3146000	35.454	regular	0h
chr3	3160000	3162000	chr3	3168000	3170000	25.9565	regular	0h
chr3	3206000	3208000	chr3	3218000	3220000	30.4342	5'-el-loop	0h
chr3	3222000	3224000	chr3	3242000	3244000	32.3481	regular	0h
chr3	3244000	3246000	chr3	3278000	3280000	33.412	5'-el-loop	0h
chr3	3246000	3248000	chr3	3268000	3270000	23.9231	5'-el-loop	0h
chr3	3280000	3282000	chr3	3302000	3304000	24.2387	5'-el-loop	0h
chr3	3302000	3304000	chr3	3326000	3328000	27.0807	5'-el-loop	0h
chr3	3334000	3336000	chr3	3358000	3360000	15.9029	regular	0h
chr3	3348000	3350000	chr3	3356000	3358000	14.8285	regular	0h
chr3	3366000	3368000	chr3	3392000	3394000	21.2636	5'-el-loop	0h
chr3	3392000	3394000	chr3	3424000	3426000	45.178	3'-el-loop	0h
chr3	3424000	3426000	chr3	3452000	3454000	32.0972	3'-el-loop	0h
chr3	3426000	3428000	chr3	3438000	3440000	29.4438	3'-el-loop	0h
chr3	3436000	3438000	chr3	3452000	3454000	29.1743	regular	0h
chr3	3462000	3464000	chr3	3500000	3502000	22.7495	5'-el-loop	0h
chr3	3472000	3474000	chr3	3498000	3500000	30.5178	regular	0h
chr3	3484000	3486000	chr3	3496000	3498000	29.8187	regular	0h
chr3	3498000	3500000	chr3	3522000	3524000	38.0198	regular	0h
chr3	3556000	3558000	chr3	3572000	3574000	34.0632	regular	0h
chr3	3580000	3582000	chr3	3608000	3610000	25.2845	3'-el-loop	0h
chr3	3586000	3588000	chr3	3606000	3608000	31.0291	regular	0h
chr3	3592000	3594000	chr3	3606000	3608000	31.6885	regular	0h
chr3	3596000	3598000	chr3	3608000	3610000	26.8534	regular	0h
chr3	3648000	3650000	chr3	3680000	3682000	27.1888	regular	0h
chr3	3666000	3668000	chr3	3684000	3686000	30.9286	regular	0h
chr3	3684000	3686000	chr3	3700000	3702000	29.6449	5'-el-loop	0h
chr3	3700000	3702000	chr3	3720000	3722000	28.4057	3'-el-loop	0h
chr3	3704000	3706000	chr3	3718000	3720000	24.3142	regular	0h
chr3	3726000	3728000	chr3	3736000	3738000	28.2318	3'-el-loop	0h
chr3	3740000	3742000	chr3	3770000	3772000	36.0095	regular	0h
chr3	3756000	3758000	chr3	3768000	3770000	30.8597	regular	0h
chr3	3770000	3772000	chr3	3782000	3784000	30.3133	regular	0h
chr3	3802000	3804000	chr3	3814000	3816000	28.0963	regular	0h
chr3	3842000	3844000	chr3	3856000	3858000	24.9941	regular	0h
chr3	3856000	3858000	chr3	3864000	3866000	26.0359	3'-el-loop	0h
chr3	3856000	3858000	chr3	3872000	3874000	25.8968	regular	0h
chr3	3878000	3880000	chr3	3902000	3904000	13.6452	regular	0h
chr3	3930000	3932000	chr3	3960000	3962000	45.3673	regular	0h
chr3	3936000	3938000	chr3	3966000	3968000	29.1965	5'-el-loop	0h
chr3	3970000	3972000	chr3	3996000	3998000	45.9843	regular	0h
chr3	3996000	3998000	chr3	4010000	4012000	30.0616	regular	0h
chr3	4030000	4032000	chr3	4046000	4048000	31.8212	regular	0h
chr3	4048000	4050000	chr3	4066000	4068000	33.0981	regular	0h
chr3	4092000	4094000	chr3	4112000	4114000	32.319	5'-el-loop	0h
chr3	4120000	4122000	chr3	4144000	4146000	38.2347	regular	0h
chr3	4144000	4146000	chr3	4158000	4160000	28.2914	regular	0h
chr3	4158000	4160000	chr3	4178000	4180000	33.7153	regular	0h
chr3	4178000	4180000	chr3	4194000	4196000	30.3959	regular	0h
chr3	4196000	4198000	chr3	4214000	4216000	37.3291	regular	0h
chr3	4214000	4216000	chr3	4224000	4226000	24.8643	regular	0h
chr3	4226000	4228000	chr3	4240000	4242000	31.7162	regular	0h
chr3	4242000	4244000	chr3	4252000	4254000	27.4701	regular	0h
chr3	4274000	4276000	chr3	4296000	4298000	36.8383	3'-el-loop	0h
chr3	4320000	4322000	chr3	4338000	4340000	36.9158	regular	0h
chr3	4340000	4342000	chr3	4350000	4352000	29.0359	regular	0h
chr3	4394000	4396000	chr3	4416000	4418000	25.7259	3'-el-loop	0h
chr3	4438000	4440000	chr3	4450000	4452000	31.9458	3'-el-loop	0h
chr3	4454000	4456000	chr3	4462000	4464000	21.5259	regular	0h
chr3	4464000	4466000	chr3	4478000	4480000	31.4056	5'-el-loop	0h
chr3	4482000	4484000	chr3	4496000	4498000	30.2324	regular	0h
chr3	4496000	4498000	chr3	4522000	4524000	21.8084	3'-el-loop	0h
chr3	4508000	4510000	chr3	4532000	4534000	26.7723	regular	0h
chr3	4512000	4514000	chr3	4522000	4524000	13.0003	3'-el-loop	0h
chr3	4514000	4516000	chr3	4524000	4526000	14.323	regular	0h
chr3	4534000	4536000	chr3	4546000	4548000	24.6958	regular	0h
chr3	4592000	4594000	chr3	4624000	4626000	29.2819	regular	0h
chr3	4628000	4630000	chr3	4642000	4644000	37.0362	5'-el-loop	0h
chr3	4648000	4650000	chr3	4660000	4662000	31.4386	regular	0h
chr3	4664000	4666000	chr3	4674000	4676000	27.6202	regular	0h
chr3	4676000	4678000	chr3	4692000	4694000	32.027	regular	0h
chr3	4716000	4718000	chr3	4730000	4732000	29.809	regular	0h
chr3	4718000	4720000	chr3	4734000	4736000	32.9583	3'-el-loop	0h
chr3	4754000	4756000	chr3	4766000	4768000	16.6998	regular	0h
chr3	4766000	4768000	chr3	4792000	4794000	38.0112	5'-el-loop	0h
chr3	4794000	4796000	chr3	4810000	4812000	33.7345	3'-el-loop	0h
chr3	4810000	4812000	chr3	4824000	4826000	31.0831	regular	0h
chr3	4826000	4828000	chr3	4836000	4838000	21.9472	5'-el-loop	0h
chr3	4838000	4840000	chr3	4872000	4874000	37.4446	3'-el-loop	0h
chr3	4874000	4876000	chr3	4892000	4894000	31.7188	regular	0h
chr3	4932000	4934000	chr3	4950000	4952000	28.5902	3'-el-loop	0h
chr3	4936000	4938000	chr3	4962000	4964000	34.6876	regular	0h
chr3	4966000	4968000	chr3	4994000	4996000	36.1057	regular	0h
chr3	5022000	5024000	chr3	5040000	5042000	27.8991	regular	0h
chr3	5040000	5042000	chr3	5060000	5062000	38.0377	5'-el-loop	0h
chr3	5086000	5088000	chr3	5100000	5102000	39.2939	5'-el-loop	0h
chr3	5114000	5116000	chr3	5148000	5150000	33.0583	regular	0h
chr3	5114000	5116000	chr3	5152000	5154000	38.2579	regular	0h
chr3	5124000	5126000	chr3	5150000	5152000	46.4709	5'-el-loop	0h
chr3	5154000	5156000	chr3	5178000	5180000	39.2016	regular	0h
chr3	5180000	5182000	chr3	5200000	5202000	33.7897	3'-el-loop	0h
chr3	5200000	5202000	chr3	5228000	5230000	30.2093	regular	0h
chr3	5228000	5230000	chr3	5262000	5264000	16.856	5'-el-loop	0h
chr3	5248000	5250000	chr3	5260000	5262000	27.2522	regular	0h
chr3	5248000	5250000	chr3	5270000	5272000	10.0922	regular	0h
chr3	5252000	5254000	chr3	5276000	5278000	10.5098	5'-el-loop	0h
chr3	5290000	5292000	chr3	5318000	5320000	24.8317	regular	0h
chr3	5300000	5302000	chr3	5320000	5322000	32.581	regular	0h
chr3	5322000	5324000	chr3	5334000	5336000	25.4913	regular	0h
chr3	5372000	5374000	chr3	5380000	5382000	27.2493	5'-el-loop	0h
chr3	5388000	5390000	chr3	5418000	5420000	57.0795	regular	0h
chr3	5418000	5420000	chr3	5450000	5452000	32.2232	regular	0h
chr3	5420000	5422000	chr3	5444000	5446000	30.9501	5'-el-loop	0h
chr3	5458000	5460000	chr3	5476000	5478000	29.8729	regular	0h
chr3	5518000	5520000	chr3	5542000	5544000	35.1939	regular	0h
chr3	5526000	5528000	chr3	5542000	5544000	29.9897	5'-el-loop	0h
chr3	5544000	5546000	chr3	5554000	5556000	29.1195	regular	0h
chr3	5578000	5580000	chr3	5594000	5596000	31.1077	regular	0h
chr3	5600000	5602000	chr3	5638000	5640000	24.5327	5'-el-loop	0h
chr3	5632000	5634000	chr3	5646000	5648000	25.8508	regular	0h
chr3	5654000	5656000	chr3	5662000	5664000	28.7479	regular	0h
chr3	5690000	5692000	chr3	5698000	5700000	21.4299	regular	0h
chr3	5754000	5756000	chr3	5770000	5772000	30.3208	3'-el-loop	0h
chr3	5780000	5782000	chr3	5800000	5802000	30.3486	regular	0h
chr3	5800000	5802000	chr3	5814000	5816000	31.5382	3'-el-loop	0h
chr3	5836000	5838000	chr3	5860000	5862000	45.4663	regular	0h
chr3	5870000	5872000	chr3	5888000	5890000	21.7437	regular	0h
chr3	5888000	5890000	chr3	5900000	5902000	23.4603	5'-el-loop	0h
chr3	5910000	5912000	chr3	5926000	5928000	40.7744	5'-el-loop	0h
chr3	5944000	5946000	chr3	5978000	5980000	27.6112	3'-el-loop	0h
chr3	5946000	5948000	chr3	5960000	5962000	32.8757	regular	0h
chr3	5960000	5962000	chr3	5978000	5980000	37.1667	3'-el-loop	0h
chr3	5994000	5996000	chr3	6008000	6010000	19.0338	regular	0h
chr3	6012000	6014000	chr3	6042000	6044000	27.3205	5'-el-loop	0h
chr3	6024000	6026000	chr3	6050000	6052000	33.9484	3'-el-loop	0h
chr3	6026000	6028000	chr3	6054000	6056000	30.9488	regular	0h
chr3	6032000	6034000	chr3	6042000	6044000	30.6105	regular	0h
chr3	6040000	6042000	chr3	6072000	6074000	18.3416	regular	0h
chr3	6052000	6054000	chr3	6070000	6072000	31.7325	regular	0h
chr3	6096000	6098000	chr3	6104000	6106000	18.5321	regular	0h
chr3	6124000	6126000	chr3	6144000	6146000	30.2761	regular	0h
chr3	6160000	6162000	chr3	6176000	6178000	30.2133	5'-el-loop	0h
chr3	6178000	6180000	chr3	6192000	6194000	22.9042	regular	0h
chr3	6182000	6184000	chr3	6202000	6204000	25.7115	5'-el-loop	0h
chr3	6190000	6192000	chr3	6204000	6206000	25.2852	regular	0h
chr3	6206000	6208000	chr3	6222000	6224000	40.3194	regular	0h
chr3	6220000	6222000	chr3	6254000	6256000	29.3856	regular	0h
chr3	6234000	6236000	chr3	6254000	6256000	32.3141	5'-el-loop	0h
chr3	6248000	6250000	chr3	6284000	6286000	29.5509	3'-el-loop	0h
chr3	6264000	6266000	chr3	6286000	6288000	30.1563	5'-el-loop	0h
chr3	6288000	6290000	chr3	6314000	6316000	36.2621	regular	0h
chr4	8000	10000	chr4	44000	46000	27.1647	regular	0h
chr4	32000	34000	chr4	56000	58000	29.6736	3'-el-loop	0h
chr4	32000	34000	chr4	66000	68000	30.5707	regular	0h
chr4	68000	70000	chr4	102000	104000	29.3349	regular	0h
chr4	70000	72000	chr4	78000	80000	27.1107	regular	0h
chr4	80000	82000	chr4	100000	102000	38.4915	regular	0h
chr4	122000	124000	chr4	132000	134000	23.3891	regular	0h
chr4	170000	172000	chr4	204000	206000	12.0535	regular	0h
chr4	174000	176000	chr4	194000	196000	38.0813	regular	0h
chr4	196000	198000	chr4	222000	224000	23.0211	regular	0h
chr4	204000	206000	chr4	222000	224000	19.2617	regular	0h
chr4	224000	226000	chr4	236000	238000	26.2483	regular	0h
chr4	244000	246000	chr4	278000	280000	25.0979	5'-el-loop	0h
chr4	246000	248000	chr4	260000	262000	33.9573	3'-el-loop	0h
chr4	260000	262000	chr4	278000	280000	25.2596	5'-el-loop	0h
chr4	290000	292000	chr4	302000	304000	29.1587	regular	0h
chr4	332000	334000	chr4	360000	362000	27.2371	regular	0h
chr4	336000	338000	chr4	352000	354000	23.0908	regular	0h
chr4	336000	338000	chr4	364000	366000	35.2074	regular	0h
chr4	386000	388000	chr4	400000	402000	31.0815	regular	0h
chr4	406000	408000	chr4	426000	428000	30.0693	regular	0h
chr4	432000	434000	chr4	444000	446000	29.533	3'-el-loop	0h
chr4	444000	446000	chr4	462000	464000	27.589	5'-el-loop	0h
chr4	464000	466000	chr4	486000	488000	35.33	regular	0h
chr4	478000	480000	chr4	492000	494000	24.2382	regular	0h
chr4	498000	500000	chr4	518000	520000	31.0063	5'-el-loop	0h
chr4	524000	526000	chr4	536000	538000	24.63	regular	0h
chr4	540000	542000	chr4	552000	554000	25.9315	5'-el-loop	0h
chr4	558000	560000	chr4	566000	568000	21.5557	regular	0h
chr4	568000	570000	chr4	580000	582000	22.1052	regular	0h
chr4	598000	600000	chr4	616000	618000	28.4997	3'-el-loop	0h
chr4	606000	608000	chr4	618000	620000	27.9329	regular	0h
chr4	618000	620000	chr4	632000	634000	25.7591	5'-el-loop	0h
chr4	632000	634000	chr4	668000	670000	15.969	5'-el-loop	0h
chr4	678000	680000	chr4	690000	692000	30.7998	regular	0h
chr4	680000	682000	chr4	710000	712000	31.6335	regular	0h
chr4	736000	738000	chr4	760000	762000	31.0828	regular	0h
chr4	760000	762000	chr4	786000	788000	32.1772	regular	0h
chr4	780000	782000	chr4	818000	820000	13.2091	5'-el-loop	0h
chr4	788000	790000	chr4	806000	808000	31.2165	3'-el-loop	0h
chr4	804000	806000	chr4	838000	840000	37.5057	regular	0h
chr4	818000	820000	chr4	830000	832000	11.3658	regular	0h
chr4	818000	820000	chr4	852000	854000	16.5527	5'-el-loop	0h
chr4	830000	832000	chr4	862000	864000	29.1468	regular	0h
chr4	832000	834000	chr4	854000	856000	37.741	5'-el-loop	0h
chr4	856000	858000	chr4	876000	878000	28.9503	regular	0h
chr4	862000	864000	chr4	874000	876000	28.0689	regular	0h
chr4	876000	878000	chr4	900000	902000	38.6921	regular	0h
chr4	902000	904000	chr4	918000	920000	32.5254	regular	0h
chr4	902000	904000	chr4	936000	938000	29.3513	3'-el-loop	0h
chr4	922000	924000	chr4	936000	938000	32.863	regular	0h
chr4	948000	950000	chr4	960000	962000	27.7212	regular	0h
chr4	976000	978000	chr4	984000	986000	22.6068	regular	0h
chr4	996000	998000	chr4	1010000	1012000	17.1429	3'-el-loop	0h
chr4	1010000	1012000	chr4	1030000	1032000	23.2265	5'-el-loop	0h
chr4	1050000	1052000	chr4	1072000	1074000	31.5676	5'-el-loop	0h
chr4	1112000	1114000	chr4	1134000	1136000	25.8364	3'-el-loop	0h
chr4	1142000	1144000	chr4	1154000	1156000	15.7384	regular	0h
chr4	1156000	1158000	chr4	1166000	1168000	27.4687	regular	0h
chr4	1166000	1168000	chr4	1182000	1184000	34.1402	regular	0h
chr4	1204000	1206000	chr4	1234000	1236000	57.6821	5'-el-loop	0h
chr4	1236000	1238000	chr4	1250000	1252000	27.231	regular	0h
chr4	1252000	1254000	chr4	1266000	1268000	28.2423	regular	0h
chr4	1268000	1270000	chr4	1298000	1300000	64.4738	5'-el-loop	0h
chr4	1346000	1348000	chr4	1374000	1376000	24.2238	regular	0h
chr4	1348000	1350000	chr4	1380000	1382000	34.7008	regular	0h
chr4	1354000	1356000	chr4	1374000	1376000	26.6762	3'-el-loop	0h
chr4	1378000	1380000	chr4	1396000	1398000	27.4198	5'-el-loop	0h
chr4	1416000	1418000	chr4	1434000	1436000	35.3244	regular	0h
chr4	1440000	1442000	chr4	1458000	1460000	34.3593	regular	0h
chr4	1460000	1462000	chr4	1480000	1482000	18.8384	5'-el-loop	0h
chr4	1486000	1488000	chr4	1508000	1510000	30.6853	3'-el-loop	0h
chr4	1510000	1512000	chr4	1530000	1532000	39.6794	regular	0h
chr4	1540000	1542000	chr4	1552000	1554000	25.9603	regular	0h
chr4	1554000	1556000	chr4	1564000	1566000	26.1026	regular	0h
chr4	1564000	1566000	chr4	1584000	1586000	32.9409	regular	0h
chr4	1604000	1606000	chr4	1636000	1638000	32.8852	3'-el-loop	0h
chr4	1638000	1640000	chr4	1666000	1668000	30.3958	regular	0h
chr4	1680000	1682000	chr4	1712000	1714000	31.8565	3'-el-loop	0h
chr4	1692000	1694000	chr4	1722000	1724000	33.2655	3'-el-loop	0h
chr4	1722000	1724000	chr4	1746000	1748000	24.5617	3'-el-loop	0h
chr4	1752000	1754000	chr4	1772000	1774000	12.6911	regular	0h
chr4	1786000	1788000	chr4	1810000	1812000	33.0177	5'-el-loop	0h
chr4	1814000	1816000	chr4	1822000	1824000	28.1065	regular	0h
chr4	1824000	1826000	chr4	1844000	1846000	24.1894	regular	0h
chr4	1844000	1846000	chr4	1866000	1868000	20.2354	regular	0h
chr4	1846000	1848000	chr4	1858000	1860000	22.3467	5'-el-loop	0h
chr4	1866000	1868000	chr4	1876000	1878000	25.7065	regular	0h
chr4	1880000	1882000	chr4	1902000	1904000	30.1449	3'-el-loop	0h
chr4	1912000	1914000	chr4	1930000	1932000	21.1731	5'-el-loop	0h
chr4	1932000	1934000	chr4	1942000	1944000	30.3479	5'-el-loop	0h
chr4	1946000	1948000	chr4	1974000	1976000	37.923	regular	0h
chr4	1980000	1982000	chr4	1998000	2000000	35.5747	5'-el-loop	0h
chr4	1996000	1998000	chr4	2030000	2032000	30.7484	5'-el-loop	0h
chr4	2008000	2010000	chr4	2030000	2032000	36.7158	regular	0h
chr4	2032000	2034000	chr4	2040000	2042000	27.5158	3'-el-loop	0h
chr4	2042000	2044000	chr4	2062000	2064000	27.2509	3'-el-loop	0h
chr4	2042000	2044000	chr4	2068000	2070000	37.0921	3'-el-loop	0h
chr4	2070000	2072000	chr4	2092000	2094000	24.9508	3'-el-loop	0h
chr4	2106000	2108000	chr4	2114000	2116000	28.5407	regular	0h
chr4	2138000	2140000	chr4	2166000	2168000	39.9494	3'-el-loop	0h
chr4	2168000	2170000	chr4	2188000	2190000	38.4932	regular	0h
chr4	2190000	2192000	chr4	2198000	2200000	13.0542	5'-el-loop	0h
chr4	2190000	2192000	chr4	2218000	2220000	28.2086	regular	0h
chr4	2202000	2204000	chr4	2220000	2222000	20.4883	3'-el-loop	0h
chr4	2232000	2234000	chr4	2256000	2258000	45.1325	3'-el-loop	0h
chr4	2276000	2278000	chr4	2306000	2308000	42.1402	regular	0h
chr4	2316000	2318000	chr4	2328000	2330000	22.0446	regular	0h
chr4	2336000	2338000	chr4	2354000	2356000	34.6316	regular	0h
chr4	2370000	2372000	chr4	2388000	2390000	21.7339	5'-el-loop	0h
chr4	2370000	2372000	chr4	2396000	2398000	21.7703	5'-el-loop	0h
chr4	2400000	2402000	chr4	2410000	2412000	28.8095	regular	0h
chr4	2414000	2416000	chr4	2446000	2448000	26.2297	regular	0h
chr4	2418000	2420000	chr4	2428000	2430000	28.0791	regular	0h
chr4	2434000	2436000	chr4	2468000	2470000	33.0609	regular	0h
chr4	2444000	2446000	chr4	2468000	2470000	25.8552	regular	0h
chr4	2478000	2480000	chr4	2498000	2500000	29.203	regular	0h
chr4	2486000	2488000	chr4	2500000	2502000	22.705	regular	0h
chr4	2502000	2504000	chr4	2512000	2514000	26.7293	regular	0h
chr4	2510000	2512000	chr4	2548000	2550000	36.7461	regular	0h
chr4	2522000	2524000	chr4	2552000	2554000	47.2279	regular	0h
chr4	2564000	2566000	chr4	2578000	2580000	24.2309	5'-el-loop	0h
chr4	2564000	2566000	chr4	2588000	2590000	34.2708	regular	0h
chr4	2616000	2618000	chr4	2642000	2644000	29.8199	regular	0h
chr4	2620000	2622000	chr4	2650000	2652000	30.3054	regular	0h
chr4	2670000	2672000	chr4	2680000	2682000	25.642	regular	0h
chr4	2680000	2682000	chr4	2700000	2702000	38.0346	5'-el-loop	0h
chr4	2704000	2706000	chr4	2734000	2736000	45.2693	regular	0h
chr4	2734000	2736000	chr4	2752000	2754000	38.4292	regular	0h
chr4	2754000	2756000	chr4	2770000	2772000	27.7025	3'-el-loop	0h
chr4	2772000	2774000	chr4	2780000	2782000	24.8866	regular	0h
chr4	2776000	2778000	chr4	2810000	2812000	19.5337	5'-el-loop	0h
chr4	2786000	2788000	chr4	2802000	2804000	24.3357	3'-el-loop	0h
chr4	2788000	2790000	chr4	2820000	2822000	20.7271	3'-el-loop	0h
chr4	2804000	2806000	chr4	2822000	2824000	20.3846	regular	0h
chr4	2812000	2814000	chr4	2822000	2824000	16.4784	regular	0h
chr4	2826000	2828000	chr4	2844000	2846000	13.4088	regular	0h
chr4	2872000	2874000	chr4	2880000	2882000	27.2688	regular	0h
chr4	2872000	2874000	chr4	2906000	2908000	28.0631	3'-el-loop	0h
chr4	2882000	2884000	chr4	2904000	2906000	31.2633	5'-el-loop	0h
chr4	2900000	2902000	chr4	2934000	2936000	29.0246	regular	0h
chr4	2904000	2906000	chr4	2936000	2938000	30.7811	regular	0h
chr4	2914000	2916000	chr4	2936000	2938000	24.5563	regular	0h
chr4	2932000	2934000	chr4	2942000	2944000	20.7244	5'-el-loop	0h
chr4	2948000	2950000	chr4	2960000	2962000	32.2499	regular	0h
chr4	2986000	2988000	chr4	3016000	3018000	20.2211	regular	0h
chr4	2988000	2990000	chr4	3004000	3006000	27.3523	regular	0h
chr4	2990000	2992000	chr4	3024000	3026000	26.6618	3'-el-loop	0h
chr4	3004000	3006000	chr4	3016000	3018000	20.0169	regular	0h
chr4	3030000	3032000	chr4	3044000	3046000	30.7515	regular	0h
chr4	3094000	3096000	chr4	3104000	3106000	25.4062	regular	0h
chr4	3108000	3110000	chr4	3134000	3136000	38.0043	5'-el-loop	0h
chr4	3134000	3136000	chr4	3158000	3160000	32.6778	regular	0h
chr4	3156000	3158000	chr4	3174000	3176000	32.9717	regular	0h
chr4	3158000	3160000	chr4	3184000	3186000	26.8515	regular	0h
chr4	3174000	3176000	chr4	3202000	3204000	26.9613	3'-el-loop	0h
chr4	3184000	3186000	chr4	3202000	3204000	29.8808	regular	0h
chr4	3216000	3218000	chr4	3226000	3228000	26.6971	regular	0h
chr4	3228000	3230000	chr4	3246000	3248000	36.6885	regular	0h
chr4	3256000	3258000	chr4	3292000	3294000	27.4809	regular	0h
chr4	3258000	3260000	chr4	3268000	3270000	16.1019	regular	0h
chr4	3276000	3278000	chr4	3300000	3302000	27.3319	3'-el-loop	0h
chr4	3280000	3282000	chr4	3318000	3320000	29.3385	regular	0h
chr4	3302000	3304000	chr4	3316000	3318000	36.1965	regular	0h
chr4	3348000	3350000	chr4	3366000	3368000	26.2757	regular	0h
chr4	3372000	3374000	chr4	3390000	3392000	29.4542	regular	0h
chr4	3398000	3400000	chr4	3418000	3420000	32.1181	regular	0h
chr4	3436000	3438000	chr4	3452000	3454000	22.8424	regular	0h
chr4	3452000	3454000	chr4	3480000	3482000	39.2285	5'-el-loop	0h
chr4	3480000	3482000	chr4	3488000	3490000	27.0618	regular	0h
chr4	3482000	3484000	chr4	3508000	3510000	25.3954	regular	0h
chr4	3482000	3484000	chr4	3514000	3516000	33.9668	regular	0h
chr4	3492000	3494000	chr4	3510000	3512000	27.8947	regular	0h
chr4	3498000	3500000	chr4	3528000	3530000	24.7303	5'-el-loop	0h
chr4	3514000	3516000	chr4	3524000	3526000	25.9596	regular	0h
chr4	3526000	3528000	chr4	3546000	3548000	23.4777	regular	0h
chr4	3552000	3554000	chr4	3560000	3562000	27.1444	regular	0h
chr4	3564000	3566000	chr4	3582000	3584000	38.4161	3'-el-loop	0h
chr4	3602000	3604000	chr4	3628000	3630000	39.3927	3'-el-loop	0h
chr4	3666000	3668000	chr4	3682000	3684000	30.5791	regular	0h
chr4	3674000	3676000	chr4	3694000	3696000	32.4091	regular	0h
chr4	3698000	3700000	chr4	3710000	3712000	27.3632	3'-el-loop	0h
chr4	3724000	3726000	chr4	3754000	3756000	33.1113	regular	0h
chr4	3738000	3740000	chr4	3754000	3756000	33.272	regular	0h
chr4	3756000	3758000	chr4	3780000	3782000	32.5399	3'-el-loop	0h
chr4	3780000	3782000	chr4	3796000	3798000	29.1552	5'-el-loop	0h
chr4	3780000	3782000	chr4	3816000	3818000	31.9492	regular	0h
chr4	3782000	3784000	chr4	3808000	3810000	31.753	5'-el-loop	0h
chr4	3820000	3822000	chr4	3832000	3834000	25.2008	regular	0h
chr4	3850000	3852000	chr4	3858000	3860000	22.2021	regular	0h
chr4	3876000	3878000	chr4	3902000	3904000	41.4302	regular	0h
chr4	3906000	3908000	chr4	3920000	3922000	25.2368	regular	0h
chr4	3930000	3932000	chr4	3940000	3942000	18.373	3'-el-loop	0h
chr4	3950000	3952000	chr4	3978000	3980000	18.8908	5'-el-loop	0h
chr4	4010000	4012000	chr4	4034000	4036000	21.1328	3'-el-loop	0h
chr4	4038000	4040000	chr4	4056000	4058000	32.8693	regular	0h
chr4	4062000	4064000	chr4	4092000	4094000	52.482	regular	0h
chr4	4066000	4068000	chr4	4100000	4102000	36.1023	5'-el-loop	0h
chr4	4096000	4098000	chr4	4108000	4110000	28.1937	regular	0h
chr4	4112000	4114000	chr4	4128000	4130000	30.2375	5'-el-loop	0h
chr4	4112000	4114000	chr4	4146000	4148000	17.4333	regular	0h
chr4	4132000	4134000	chr4	4140000	4142000	25.3181	regular	0h
chr4	4154000	4156000	chr4	4168000	4170000	27.03	regular	0h
chr4	4170000	4172000	chr4	4206000	4208000	43.107	regular	0h
chr4	4214000	4216000	chr4	4240000	4242000	29.8951	regular	0h
chr4	4222000	4224000	chr4	4240000	4242000	22.883	5'-el-loop	0h
chr4	4244000	4246000	chr4	4252000	4254000	26.5293	3'-el-loop	0h
chr4	4252000	4254000	chr4	4266000	4268000	24.7277	5'-el-loop	0h
chr4	4276000	4278000	chr4	4286000	4288000	26.336	regular	0h
chr4	4286000	4288000	chr4	4304000	4306000	25.4562	5'-el-loop	0h
chr4	4306000	4308000	chr4	4320000	4322000	25.5304	regular	0h
chr4	4306000	4308000	chr4	4332000	4334000	25.9899	regular	0h
chr4	4364000	4366000	chr4	4384000	4386000	31.0236	5'-el-loop	0h
chr4	4396000	4398000	chr4	4414000	4416000	28.7329	3'-el-loop	0h
chr4	4416000	4418000	chr4	4424000	4426000	27.9586	regular	0h
chr4	4416000	4418000	chr4	4438000	4440000	25.1883	3'-el-loop	0h
chr4	4426000	4428000	chr4	4438000	4440000	26.2258	regular	0h
chr4	4442000	4444000	chr4	4462000	4464000	21.1209	5'-el-loop	0h
chr4	4460000	4462000	chr4	4480000	4482000	42.0807	regular	0h
chr4	4462000	4464000	chr4	4498000	4500000	20.932	regular	0h
chr4	4488000	4490000	chr4	4500000	4502000	24.3251	regular	0h
chr4	4506000	4508000	chr4	4536000	4538000	24.9411	regular	0h
chr4	4518000	4520000	chr4	4552000	4554000	29.7719	regular	0h
chr4	4520000	4522000	chr4	4534000	4536000	30.4796	5'-el-loop	0h
chr4	4526000	4528000	chr4	4560000	4562000	22.4634	regular	0h
chr4	4598000	4600000	chr4	4614000	4616000	27.2869	5'-el-loop	0h
chr4	4598000	4600000	chr4	4626000	4628000	23.1147	5'-el-loop	0h
chr4	4620000	4622000	chr4	4658000	4660000	24.1086	regular	0h
chr4	4638000	4640000	chr4	4672000	4674000	28.0573	regular	0h
chr4	4648000	4650000	chr4	4670000	4672000	33.8079	regular	0h
chr4	4658000	4660000	chr4	4674000	4676000	18.5625	3'-el-loop	0h
chr4	4682000	4684000	chr4	4698000	4700000	31.7974	regular	0h
chr4	4702000	4704000	chr4	4732000	4734000	35.671	regular	0h
chr4	4734000	4736000	chr4	4748000	4750000	29.7513	regular	0h
chr4	4764000	4766000	chr4	4786000	4788000	42.8443	5'-el-loop	0h
chr4	4798000	4800000	chr4	4826000	4828000	29.6033	3'-el-loop	0h
chr4	4808000	4810000	chr4	4826000	4828000	33.9179	5'-el-loop	0h
chr4	4826000	4828000	chr4	4840000	4842000	33.9141	regular	0h
chr4	4848000	4850000	chr4	4884000	4886000	24.6532	regular	0h
chr4	4850000	4852000	chr4	4862000	4864000	27.5793	3'-el-loop	0h
chr4	4850000	4852000	chr4	4870000	4872000	32.6247	regular	0h
chr4	4852000	4854000	chr4	4884000	4886000	20.1453	5'-el-loop	0h
chr4	4888000	4890000	chr4	4916000	4918000	32.9147	regular	0h
chr4	4918000	4920000	chr4	4938000	4940000	35.0551	3'-el-loop	0h
chr4	4944000	4946000	chr4	4966000	4968000	38.8153	regular	0h
chr4	4986000	4988000	chr4	4998000	5000000	32.2227	regular	0h
chr4	5002000	5004000	chr4	5012000	5014000	32.1254	regular	0h
chr4	5014000	5016000	chr4	5042000	5044000	33.4436	regular	0h
chr4	5028000	5030000	chr4	5044000	5046000	29.601	regular	0h
chr4	5040000	5042000	chr4	5048000	5050000	20.2769	5'-el-loop	0h
chr4	5050000	5052000	chr4	5074000	5076000	38.8744	5'-el-loop	0h
chr4	5132000	5134000	chr4	5140000	5142000	19.8177	regular	0h
chr4	5142000	5144000	chr4	5160000	5162000	31.9276	regular	0h
chr4	5170000	5172000	chr4	5180000	5182000	23.6314	5'-el-loop	0h
chr4	5184000	5186000	chr4	5196000	5198000	24.7762	regular	0h
chr4	5202000	5204000	chr4	5230000	5232000	22.7654	regular	0h
chr4	5232000	5234000	chr4	5256000	5258000	39.2866	3'-el-loop	0h
chr4	5256000	5258000	chr4	5272000	5274000	30.0168	regular	0h
chr4	5272000	5274000	chr4	5286000	5288000	34.6315	3'-el-loop	0h
chr4	5288000	5290000	chr4	5310000	5312000	36.8995	regular	0h
chr4	5294000	5296000	chr4	5310000	5312000	29.5327	regular	0h
chr4	5300000	5302000	chr4	5332000	5334000	25.3299	5'-el-loop	0h
chr4	5376000	5378000	chr4	5394000	5396000	39.2958	5'-el-loop	0h
chr4	5408000	5410000	chr4	5420000	5422000	32.6216	5'-el-loop	0h
chr5	30000	32000	chr5	38000	40000	28.47	3'-el-loop	0h
chr5	42000	44000	chr5	62000	64000	39.9126	regular	0h
chr5	42000	44000	chr5	68000	70000	32.4222	regular	0h
chr5	44000	46000	chr5	78000	80000	33.705	5'-el-loop	0h
chr5	64000	66000	chr5	78000	80000	30.842	regular	0h
chr5	94000	96000	chr5	106000	108000	31.9023	5'-el-loop	0h
chr5	94000	96000	chr5	130000	132000	32.7208	5'-el-loop	0h
chr5	98000	100000	chr5	116000	118000	31.4137	regular	0h
chr5	98000	100000	chr5	124000	126000	31.169	regular	0h
chr5	142000	144000	chr5	154000	156000	32.6405	regular	0h
chr5	162000	164000	chr5	182000	184000	39.5987	regular	0h
chr5	162000	164000	chr5	190000	192000	31.6993	regular	0h
chr5	192000	194000	chr5	208000	210000	34.6465	3'-el-loop	0h
chr5	210000	212000	chr5	236000	238000	48.1669	5'-el-loop	0h
chr5	294000	296000	chr5	304000	306000	31.0945	regular	0h
chr5	310000	312000	chr5	334000	336000	41.2742	regular	0h
chr5	356000	358000	chr5	388000	390000	32.5052	regular	0h
chr5	368000	370000	chr5	386000	388000	29.7938	regular	0h
chr5	388000	390000	chr5	402000	404000	33.7247	regular	0h
chr5	426000	428000	chr5	444000	446000	19.8372	3'-el-loop	0h
chr5	436000	438000	chr5	444000	446000	20.4143	regular	0h
chr5	472000	474000	chr5	486000	488000	33.706	3'-el-loop	0h
chr5	486000	488000	chr5	502000	504000	22.2773	regular	0h
chr5	486000	488000	chr5	510000	512000	22.4688	regular	0h
chr5	512000	514000	chr5	548000	550000	28.4572	regular	0h
chr5	518000	520000	chr5	540000	542000	48.093	3'-el-loop	0h
chr5	540000	542000	chr5	556000	558000	34.8683	regular	0h
chr5	562000	564000	chr5	574000	576000	29.6189	3'-el-loop	0h
chr5	576000	578000	chr5	600000	602000	42.0699	regular	0h
chr5	600000	602000	chr5	620000	622000	30.4219	5'-el-loop	0h
chr5	624000	626000	chr5	632000	634000	27.2241	regular	0h
chr5	676000	678000	chr5	696000	698000	31.5838	5'-el-loop	0h
chr5	700000	702000	chr5	720000	722000	35.1792	regular	0h
chr5	720000	722000	chr5	738000	740000	35.365	regular	0h
chr5	736000	738000	chr5	758000	760000	44.656	regular	0h
chr5	760000	762000	chr5	782000	784000	33.5493	3'-el-loop	0h
chr5	782000	784000	chr5	802000	804000	34.3388	regular	0h
chr5	804000	806000	chr5	834000	836000	33.1978	regular	0h
chr5	834000	836000	chr5	848000	850000	26.9448	regular	0h
chr5	848000	850000	chr5	862000	864000	30.9479	3'-el-loop	0h
chr5	864000	866000	chr5	890000	892000	29.4297	regular	0h
chr5	894000	896000	chr5	912000	914000	25.1382	regular	0h
chr5	916000	918000	chr5	936000	938000	22.5883	regular	0h
chr5	936000	938000	chr5	956000	958000	38.0204	regular	0h
chr5	956000	958000	chr5	976000	978000	37.2083	regular	0h
chr5	986000	988000	chr5	1020000	1022000	25.2167	3'-el-loop	0h
chr5	988000	990000	chr5	1002000	1004000	35.5501	regular	0h
chr5	1006000	1008000	chr5	1020000	1022000	29.4149	regular	0h
chr5	1034000	1036000	chr5	1046000	1048000	30.3689	3'-el-loop	0h
chr5	1048000	1050000	chr5	1080000	1082000	34.8123	3'-el-loop	0h
chr5	1110000	1112000	chr5	1128000	1130000	35.3024	3'-el-loop	0h
chr5	1128000	1130000	chr5	1156000	1158000	35.0441	3'-el-loop	0h
chr5	1156000	1158000	chr5	1178000	1180000	27.7632	3'-el-loop	0h
chr5	1158000	1160000	chr5	1186000	1188000	23.1398	regular	0h
chr5	1180000	1182000	chr5	1212000	1214000	23.0101	3'-el-loop	0h
chr5	1188000	1190000	chr5	1204000	1206000	27.0468	3'-el-loop	0h
chr5	1198000	1200000	chr5	1212000	1214000	21.8732	regular	0h
chr5	1220000	1222000	chr5	1248000	1250000	57.5856	regular	0h
chr5	1252000	1254000	chr5	1266000	1268000	33.1932	regular	0h
chr5	1274000	1276000	chr5	1286000	1288000	26.6974	regular	0h
chr5	1290000	1292000	chr5	1304000	1306000	32.7907	3'-el-loop	0h
chr5	1318000	1320000	chr5	1336000	1338000	34.4958	regular	0h
chr5	1336000	1338000	chr5	1346000	1348000	27.48	regular	0h
chr5	1346000	1348000	chr5	1372000	1374000	31.4542	regular	0h
chr5	1376000	1378000	chr5	1390000	1392000	32.9946	regular	0h
chr5	1392000	1394000	chr5	1404000	1406000	24.4761	regular	0h
chr5	1434000	1436000	chr5	1454000	1456000	40.3537	3'-el-loop	0h
chr5	1454000	1456000	chr5	1474000	1476000	30.5036	3'-el-loop	0h
chr5	1474000	1476000	chr5	1506000	1508000	40.8811	5'-el-loop	0h
chr5	1512000	1514000	chr5	1546000	1548000	23.9799	5'-el-loop	0h
chr5	1522000	1524000	chr5	1550000	1552000	28.118	3'-el-loop	0h
chr5	1554000	1556000	chr5	1564000	1566000	22.4543	3'-el-loop	0h
chr5	1554000	1556000	chr5	1576000	1578000	38.596	3'-el-loop	0h
chr5	1620000	1622000	chr5	1632000	1634000	29.9152	regular	0h
chr5	1652000	1654000	chr5	1676000	1678000	48.9756	5'-el-loop	0h
chr5	1686000	1688000	chr5	1708000	1710000	37.5063	regular	0h
chr5	1752000	1754000	chr5	1764000	1766000	21.264	regular	0h
chr5	1772000	1774000	chr5	1794000	1796000	33.4915	regular	0h
chr5	1798000	1800000	chr5	1824000	1826000	26.1909	regular	0h
chr5	1826000	1828000	chr5	1834000	1836000	29.237	5'-el-loop	0h
chr5	1836000	1838000	chr5	1850000	1852000	27.9934	regular	0h
chr5	1938000	1940000	chr5	1952000	1954000	30.7897	regular	0h
chr5	1954000	1956000	chr5	1968000	1970000	30.5641	regular	0h
chr5	1958000	1960000	chr5	1992000	1994000	26.4516	3'-el-loop	0h
chr5	1968000	1970000	chr5	1994000	1996000	34.55	3'-el-loop	0h
chr5	1994000	1996000	chr5	2002000	2004000	21.1275	regular	0h
chr5	1994000	1996000	chr5	2024000	2026000	36.4983	regular	0h
chr5	2002000	2004000	chr5	2024000	2026000	36.2477	regular	0h
chr5	2024000	2026000	chr5	2042000	2044000	28.2095	3'-el-loop	0h
chr5	2024000	2026000	chr5	2054000	2056000	25.6291	regular	0h
chr5	2064000	2066000	chr5	2080000	2082000	23.6206	5'-el-loop	0h
chr5	2084000	2086000	chr5	2098000	2100000	31.8343	regular	0h
chr5	2096000	2098000	chr5	2112000	2114000	34.2799	5'-el-loop	0h
chr5	2114000	2116000	chr5	2144000	2146000	42.8155	3'-el-loop	0h
chr5	2154000	2156000	chr5	2168000	2170000	28.1071	3'-el-loop	0h
chr5	2170000	2172000	chr5	2188000	2190000	34.7372	regular	0h
chr5	2190000	2192000	chr5	2200000	2202000	29.3594	3'-el-loop	0h
chr5	2204000	2206000	chr5	2232000	2234000	37.6601	3'-el-loop	0h
chr5	2232000	2234000	chr5	2252000	2254000	28.1009	3'-el-loop	0h
chr5	2232000	2234000	chr5	2264000	2266000	29.6654	5'-el-loop	0h
chr5	2252000	2254000	chr5	2264000	2266000	24.0148	5'-el-loop	0h
chr5	2294000	2296000	chr5	2314000	2316000	35.434	regular	0h
chr5	2324000	2326000	chr5	2348000	2350000	23.3228	5'-el-loop	0h
chr5	2346000	2348000	chr5	2376000	2378000	44.9276	regular	0h
chr5	2378000	2380000	chr5	2404000	2406000	33.9783	regular	0h
chr5	2458000	2460000	chr5	2476000	2478000	35.6644	regular	0h
chr5	2478000	2480000	chr5	2496000	2498000	37.6998	regular	0h
chr5	2498000	2500000	chr5	2518000	2520000	30.335	5'-el-loop	0h
chr5	2526000	2528000	chr5	2538000	2540000	34.7438	5'-el-loop	0h
chr5	2544000	2546000	chr5	2554000	2556000	31.113	regular	0h
chr5	2548000	2550000	chr5	2572000	2574000	32.8645	3'-el-loop	0h
chr5	2556000	2558000	chr5	2570000	2572000	32.7491	3'-el-loop	0h
chr5	2582000	2584000	chr5	2604000	2606000	13.8387	5'-el-loop	0h
chr5	2590000	2592000	chr5	2604000	2606000	22.6332	regular	0h
chr5	2590000	2592000	chr5	2616000	2618000	20.1278	regular	0h
chr5	2604000	2606000	chr5	2640000	2642000	29.7257	regular	0h
chr5	2610000	2612000	chr5	2628000	2630000	38.7846	5'-el-loop	0h
chr5	2612000	2614000	chr5	2638000	2640000	27.6526	regular	0h
chr5	2642000	2644000	chr5	2666000	2668000	35.3567	5'-el-loop	0h
chr5	2674000	2676000	chr5	2690000	2692000	34.0551	regular	0h
chr5	2674000	2676000	chr5	2708000	2710000	27.6402	regular	0h
chr5	2692000	2694000	chr5	2728000	2730000	26.2007	3'-el-loop	0h
chr5	2694000	2696000	chr5	2708000	2710000	33.164	regular	0h
chr5	2714000	2716000	chr5	2728000	2730000	27.8976	3'-el-loop	0h
chr5	2732000	2734000	chr5	2756000	2758000	23.2673	5'-el-loop	0h
chr5	2772000	2774000	chr5	2796000	2798000	24.9424	3'-el-loop	0h
chr5	2800000	2802000	chr5	2820000	2822000	14.2624	regular	0h
chr5	2820000	2822000	chr5	2828000	2830000	23.3289	regular	0h
chr5	2836000	2838000	chr5	2874000	2876000	29.2793	regular	0h
chr5	2842000	2844000	chr5	2862000	2864000	29.8588	regular	0h
chr5	2848000	2850000	chr5	2880000	2882000	21.2617	5'-el-loop	0h
chr5	2862000	2864000	chr5	2884000	2886000	28.8059	regular	0h
chr5	2866000	2868000	chr5	2892000	2894000	36.6739	3'-el-loop	0h
chr5	2866000	2868000	chr5	2900000	2902000	27.4196	regular	0h
chr5	2900000	2902000	chr5	2926000	2928000	38.4258	regular	0h
chr5	2926000	2928000	chr5	2944000	2946000	42.1916	regular	0h
chr5	2954000	2956000	chr5	2966000	2968000	34.0162	3'-el-loop	0h
chr5	3018000	3020000	chr5	3040000	3042000	34.8579	5'-el-loop	0h
chr5	3060000	3062000	chr5	3094000	3096000	29.2706	5'-el-loop	0h
chr5	3062000	3064000	chr5	3076000	3078000	27.3556	regular	0h
chr5	3078000	3080000	chr5	3104000	3106000	28.5431	regular	0h
chr5	3114000	3116000	chr5	3148000	3150000	48.3058	3'-el-loop	0h
chr5	3162000	3164000	chr5	3182000	3184000	32.5729	regular	0h
chr5	3170000	3172000	chr5	3202000	3204000	21.6283	regular	0h
chr5	3234000	3236000	chr5	3264000	3266000	17.1116	regular	0h
chr5	3248000	3250000	chr5	3258000	3260000	12.2013	regular	0h
chr5	3264000	3266000	chr5	3272000	3274000	11.393	regular	0h
chr5	3264000	3266000	chr5	3296000	3298000	18.7429	regular	0h
chr5	3288000	3290000	chr5	3322000	3324000	30.1953	regular	0h
chr5	3328000	3330000	chr5	3348000	3350000	43.0582	regular	0h
chr5	3346000	3348000	chr5	3382000	3384000	25.174	regular	0h
chr5	3348000	3350000	chr5	3370000	3372000	27.1287	regular	0h
chr5	3370000	3372000	chr5	3378000	3380000	16.1731	regular	0h
chr5	3380000	3382000	chr5	3406000	3408000	39.7411	5'-el-loop	0h
chr5	3408000	3410000	chr5	3422000	3424000	26.1932	3'-el-loop	0h
chr5	3436000	3438000	chr5	3446000	3448000	23.0423	3'-el-loop	0h
chr5	3448000	3450000	chr5	3464000	3466000	26.9745	5'-el-loop	0h
chr5	3456000	3458000	chr5	3472000	3474000	30.0843	regular	0h
chr5	3472000	3474000	chr5	3500000	3502000	48.461	regular	0h
chr5	3478000	3480000	chr5	3500000	3502000	33.8356	regular	0h
chr5	3498000	3500000	chr5	3518000	3520000	28.7363	regular	0h
chr5	3528000	3530000	chr5	3550000	3552000	33.6556	5'-el-loop	0h
chr5	3564000	3566000	chr5	3578000	3580000	20.4306	regular	0h
chr5	3612000	3614000	chr5	3624000	3626000	25.6834	regular	0h
chr5	3626000	3628000	chr5	3640000	3642000	27.5847	3'-el-loop	0h
chr5	3638000	3640000	chr5	3666000	3668000	19.7667	5'-el-loop	0h
chr5	3678000	3680000	chr5	3692000	3694000	17.8732	3'-el-loop	0h
chr5	3726000	3728000	chr5	3760000	3762000	11.941	regular	0h
chr5	3768000	3770000	chr5	3790000	3792000	26.3964	5'-el-loop	0h
chr5	3810000	3812000	chr5	3820000	3822000	24.5832	3'-el-loop	0h
chr5	3822000	3824000	chr5	3838000	3840000	33.1287	regular	0h
chr5	3868000	3870000	chr5	3894000	3896000	49.9074	regular	0h
chr5	3952000	3954000	chr5	3984000	3986000	50.0695	regular	0h
chr5	3988000	3990000	chr5	3998000	4000000	24.6758	regular	0h
chr5	4006000	4008000	chr5	4034000	4036000	24.1018	regular	0h
chr5	4014000	4016000	chr5	4048000	4050000	33.5096	regular	0h
chr5	4062000	4064000	chr5	4096000	4098000	38.5728	regular	0h
chr5	4084000	4086000	chr5	4100000	4102000	32.0589	regular	0h
chr5	4150000	4152000	chr5	4160000	4162000	25.6344	regular	0h
chr5	4172000	4174000	chr5	4196000	4198000	39.7116	3'-el-loop	0h
chr5	4178000	4180000	chr5	4210000	4212000	28.9957	5'-el-loop	0h
chr5	4198000	4200000	chr5	4210000	4212000	29.0987	regular	0h
chr5	4234000	4236000	chr5	4266000	4268000	23.399	3'-el-loop	0h
chr5	4270000	4272000	chr5	4278000	4280000	20.801	3'-el-loop	0h
chr5	4320000	4322000	chr5	4342000	4344000	25.6344	regular	0h
chr5	4350000	4352000	chr5	4378000	4380000	30.8406	regular	0h
chr5	4378000	4380000	chr5	4388000	4390000	32.2726	regular	0h
chr5	4408000	4410000	chr5	4424000	4426000	36.1873	3'-el-loop	0h
chr5	4490000	4492000	chr5	4518000	4520000	30.17	5'-el-loop	0h
chr5	4496000	4498000	chr5	4534000	4536000	12.7142	regular	0h
chr5	4508000	4510000	chr5	4534000	4536000	14.6574	3'-el-loop	0h
chr5	4578000	4580000	chr5	4602000	4604000	34.6114	3'-el-loop	0h
chr5	4604000	4606000	chr5	4618000	4620000	32.2993	regular	0h
chr5	4638000	4640000	chr5	4668000	4670000	36.6736	regular	0h
chr5	4644000	4646000	chr5	4662000	4664000	31.5554	regular	0h
chr5	4664000	4666000	chr5	4690000	4692000	17.905	3'-el-loop	0h
chr5	4696000	4698000	chr5	4704000	4706000	14.5794	regular	0h
chr5	4746000	4748000	chr5	4760000	4762000	31.5176	regular	0h
chr5	4814000	4816000	chr5	4824000	4826000	31.8944	regular	0h
chr5	4844000	4846000	chr5	4856000	4858000	35.0249	regular	0h
chr5	4848000	4850000	chr5	4882000	4884000	28.7795	3'-el-loop	0h
chr5	4860000	4862000	chr5	4882000	4884000	36.7451	regular	0h
chr5	4892000	4894000	chr5	4916000	4918000	38.4634	3'-el-loop	0h
chr5	4918000	4920000	chr5	4938000	4940000	23.9264	5'-el-loop	0h
chr5	4946000	4948000	chr5	4968000	4970000	34.4888	regular	0h
chr5	4980000	4982000	chr5	4988000	4990000	24.788	regular	0h
chr5	4998000	5000000	chr5	5018000	5020000	37.4483	regular	0h
chr5	4998000	5000000	chr5	5032000	5034000	32.1601	regular	0h
chr5	5018000	5020000	chr5	5032000	5034000	32.8964	regular	0h
chr5	5034000	5036000	chr5	5050000	5052000	35.5581	regular	0h
chr5	5058000	5060000	chr5	5072000	5074000	32.2299	5'-el-loop	0h
chr5	5078000	5080000	chr5	5094000	5096000	38.8511	regular	0h
chr5	5104000	5106000	chr5	5124000	5126000	0	regular	0h
chr6	10000	12000	chr6	40000	42000	15.6283	regular	0h
chr6	12000	14000	chr6	44000	46000	24.4678	regular	0h
chr6	18000	20000	chr6	52000	54000	24.6887	regular	0h
chr6	28000	30000	chr6	48000	50000	30.2546	regular	0h
chr6	28000	30000	chr6	66000	68000	31.9515	regular	0h
chr6	48000	50000	chr6	68000	70000	31.8273	regular	0h
chr6	68000	70000	chr6	90000	92000	32.4532	3'-el-loop	0h
chr6	146000	148000	chr6	158000	160000	25.7882	regular	0h
chr6	168000	170000	chr6	186000	188000	34.4563	regular	0h
chr6	190000	192000	chr6	210000	212000	37.2439	regular	0h
chr6	214000	216000	chr6	246000	248000	54.5045	regular	0h
chr6	252000	254000	chr6	274000	276000	34.9223	5'-el-loop	0h
chr6	274000	276000	chr6	296000	298000	32.702	regular	0h
chr6	306000	308000	chr6	340000	342000	24.991	3'-el-loop	0h
chr6	340000	342000	chr6	374000	376000	26.2881	3'-el-loop	0h
chr6	356000	358000	chr6	380000	382000	15.6385	3'-el-loop	0h
chr6	362000	364000	chr6	390000	392000	19.3005	5'-el-loop	0h
chr6	362000	364000	chr6	396000	398000	20.5491	5'-el-loop	0h
chr6	392000	394000	chr6	402000	404000	36.1466	regular	0h
chr6	416000	418000	chr6	444000	446000	28.943	5'-el-loop	0h
chr6	442000	444000	chr6	462000	464000	30.6327	regular	0h
chr6	488000	490000	chr6	520000	522000	31.8126	regular	0h
chr6	550000	552000	chr6	572000	574000	38.7363	regular	0h
chr6	564000	566000	chr6	572000	574000	24.4391	regular	0h
chr6	566000	568000	chr6	604000	606000	5.83828	5'-el-loop	0h
chr6	572000	574000	chr6	598000	600000	17.8436	regular	0h
chr6	596000	598000	chr6	604000	606000	5.65223	5'-el-loop	0h
chr6	622000	624000	chr6	642000	644000	43.6164	regular	0h
chr6	622000	624000	chr6	650000	652000	31.4662	5'-el-loop	0h
chr6	622000	624000	chr6	660000	662000	24.8459	regular	0h
chr6	644000	646000	chr6	674000	676000	41.5415	regular	0h
chr6	726000	728000	chr6	764000	766000	49.2587	regular	0h
chr6	778000	780000	chr6	808000	810000	49.4095	regular	0h
chr6	954000	956000	chr6	970000	972000	29.4031	5'-el-loop	0h
chr6	972000	974000	chr6	992000	994000	41.9449	3'-el-loop	0h
chr6	1030000	1032000	chr6	1050000	1052000	27.7346	regular	0h
chr6	1066000	1068000	chr6	1080000	1082000	25.5535	regular	0h
chr6	1096000	1098000	chr6	1120000	1122000	31.9135	3'-el-loop	0h
chr6	1128000	1130000	chr6	1144000	1146000	19.0506	3'-el-loop	0h
chr6	1128000	1130000	chr6	1158000	1160000	11.722	regular	0h
chr6	1144000	1146000	chr6	1160000	1162000	20.7935	regular	0h
chr6	1144000	1146000	chr6	1182000	1184000	37.7495	5'-el-loop	0h
chr6	1184000	1186000	chr6	1216000	1218000	46.8738	regular	0h
chr6	1222000	1224000	chr6	1242000	1244000	30.4021	regular	0h
chr6	1270000	1272000	chr6	1298000	1300000	23.086	3'-el-loop	0h
chr6	1280000	1282000	chr6	1296000	1298000	25.8085	3'-el-loop	0h
chr6	1298000	1300000	chr6	1318000	1320000	34.9452	regular	0h
chr6	1360000	1362000	chr6	1374000	1376000	22.6865	regular	0h
chr6	1428000	1430000	chr6	1442000	1444000	28.0728	regular	0h
chr6	1452000	1454000	chr6	1472000	1474000	22.3483	regular	0h
chr6	1488000	1490000	chr6	1512000	1514000	20.6886	5'-el-loop	0h
chr6	1526000	1528000	chr6	1558000	1560000	4.09879	regular	0h
chr6	1542000	1544000	chr6	1560000	1562000	33.5999	3'-el-loop	0h
chr6	1544000	1546000	chr6	1580000	1582000	39.1274	5'-el-loop	0h
chr6	1560000	1562000	chr6	1580000	1582000	37.3284	5'-el-loop	0h
chr6	1594000	1596000	chr6	1618000	1620000	31.996	5'-el-loop	0h
chr6	1638000	1640000	chr6	1662000	1664000	37.1925	5'-el-loop	0h
chr6	1680000	1682000	chr6	1696000	1698000	23.8746	5'-el-loop	0h
chr6	1760000	1762000	chr6	1776000	1778000	28.9345	regular	0h
chr6	1784000	1786000	chr6	1794000	1796000	24.2034	regular	0h
chr6	1804000	1806000	chr6	1834000	1836000	47.4224	regular	0h
chr6	1836000	1838000	chr6	1852000	1854000	33.5934	regular	0h
chr6	1854000	1856000	chr6	1866000	1868000	19.3393	regular	0h
chr6	1854000	1856000	chr6	1884000	1886000	28.4942	regular	0h
chr6	1886000	1888000	chr6	1908000	1910000	27.1806	3'-el-loop	0h
chr6	1908000	1910000	chr6	1928000	1930000	27.2772	5'-el-loop	0h
chr6	1928000	1930000	chr6	1946000	1948000	35.3597	regular	0h
chr6	1972000	1974000	chr6	1996000	1998000	30.6451	5'-el-loop	0h
chr6	2108000	2110000	chr6	2120000	2122000	25.9479	regular	0h
chr6	2150000	2152000	chr6	2164000	2166000	35.0297	regular	0h
chr6	2166000	2168000	chr6	2200000	2202000	31.3744	regular	0h
chr6	2180000	2182000	chr6	2200000	2202000	39.1973	3'-el-loop	0h
chr6	2238000	2240000	chr6	2258000	2260000	37.9797	5'-el-loop	0h
chr6	2270000	2272000	chr6	2286000	2288000	34.3783	regular	0h
chr6	2312000	2314000	chr6	2332000	2334000	37.7866	regular	0h
chr6	2340000	2342000	chr6	2370000	2372000	49.2904	regular	0h
chr6	2342000	2344000	chr6	2360000	2362000	30.5637	regular	0h
chr6	2378000	2380000	chr6	2396000	2398000	32.4133	5'-el-loop	0h
chr6	2378000	2380000	chr6	2406000	2408000	31.6404	regular	0h
chr6	2414000	2416000	chr6	2450000	2452000	47.251	regular	0h
chr6	2426000	2428000	chr6	2448000	2450000	24.9543	regular	0h
chr6	2450000	2452000	chr6	2476000	2478000	44.5582	regular	0h
chr6	2486000	2488000	chr6	2500000	2502000	25.4725	regular	0h
chr6	2486000	2488000	chr6	2514000	2516000	20.8008	3'-el-loop	0h
chr6	2548000	2550000	chr6	2582000	2584000	61.8008	3'-el-loop	0h
chr6	2582000	2584000	chr6	2592000	2594000	13.6437	regular	0h
chr6	2598000	2600000	chr6	2622000	2624000	38.5401	regular	0h
chr6	2624000	2626000	chr6	2652000	2654000	38.4828	5'-el-loop	0h
chr6	2654000	2656000	chr6	2666000	2668000	32.0761	regular	0h
chr6	2668000	2670000	chr6	2690000	2692000	37.4012	regular	0h
chr6	2698000	2700000	chr6	2714000	2716000	36.6525	regular	0h
chr6	2738000	2740000	chr6	2758000	2760000	30.3722	regular	0h
chr6	2754000	2756000	chr6	2768000	2770000	35.5521	5'-el-loop	0h
chr6	2796000	2798000	chr6	2834000	2836000	24.9354	regular	0h
chr6	2810000	2812000	chr6	2840000	2842000	15.7583	3'-el-loop	0h
chr6	2892000	2894000	chr6	2930000	2932000	67.4827	regular	0h
chr6	2920000	2922000	chr6	2928000	2930000	13.9151	5'-el-loop	0h
chr6	2924000	2926000	chr6	2962000	2964000	31.3338	5'-el-loop	0h
chr6	2952000	2954000	chr6	2980000	2982000	44.3451	regular	0h
chr6	3010000	3012000	chr6	3024000	3026000	31.7941	regular	0h
chr6	3044000	3046000	chr6	3058000	3060000	30.2386	5'-el-loop	0h
chr6	3080000	3082000	chr6	3092000	3094000	22.8772	regular	0h
chr6	3092000	3094000	chr6	3108000	3110000	27.3619	5'-el-loop	0h
chr6	3114000	3116000	chr6	3134000	3136000	35.1689	regular	0h
chr6	3144000	3146000	chr6	3156000	3158000	22.107	3'-el-loop	0h
chr6	3144000	3146000	chr6	3170000	3172000	38.6562	regular	0h
chr6	3180000	3182000	chr6	3204000	3206000	18.7826	regular	0h
chr6	3208000	3210000	chr6	3218000	3220000	28.176	3'-el-loop	0h
chr6	3248000	3250000	chr6	3274000	3276000	34.825	regular	0h
chr6	3284000	3286000	chr6	3296000	3298000	33.7299	regular	0h
chr6	3298000	3300000	chr6	3314000	3316000	25.097	regular	0h
chr6	3330000	3332000	chr6	3338000	3340000	11.3944	regular	0h
chr6	3330000	3332000	chr6	3354000	3356000	19.8005	regular	0h
chr6	3332000	3334000	chr6	3364000	3366000	30.3145	3'-el-loop	0h
chr6	3336000	3338000	chr6	3358000	3360000	30.5857	5'-el-loop	0h
chr6	3336000	3338000	chr6	3370000	3372000	32.4841	regular	0h
chr6	3338000	3340000	chr6	3350000	3352000	28.5228	regular	0h
chr6	3370000	3372000	chr6	3382000	3384000	13.782	regular	0h
chr6	3410000	3412000	chr6	3418000	3420000	28.3667	regular	0h
chr6	3432000	3434000	chr6	3464000	3466000	13.5734	regular	0h
chr6	3464000	3466000	chr6	3486000	3488000	21.2366	regular	0h
chr6	3476000	3478000	chr6	3494000	3496000	35.9551	5'-el-loop	0h
chr6	3494000	3496000	chr6	3504000	3506000	30.1015	3'-el-loop	0h
chr6	3504000	3506000	chr6	3518000	3520000	28.9289	3'-el-loop	0h
chr6	3520000	3522000	chr6	3532000	3534000	21.0301	regular	0h
chr6	3540000	3542000	chr6	3560000	3562000	35.0839	regular	0h
chr1	226000	228000	chr1	244000	246000	37.189	regular	2h
chr1	322000	324000	chr1	344000	346000	38.2682	5'-el-loop	2h
chr1	326000	328000	chr1	342000	344000	34.0294	5'-el-loop	2h
chr1	350000	352000	chr1	372000	374000	48.4688	3'-el-loop	2h
chr1	386000	388000	chr1	416000	418000	33.7391	regular	2h
chr1	446000	448000	chr1	472000	474000	32.5364	5'-el-loop	2h
chr1	446000	448000	chr1	482000	484000	24.5853	regular	2h
chr1	450000	452000	chr1	476000	478000	29.9478	regular	2h
chr1	476000	478000	chr1	500000	502000	37.4688	5'-el-loop	2h
chr1	476000	478000	chr1	504000	506000	33.3372	regular	2h
chr1	504000	506000	chr1	512000	514000	25.4202	regular	2h
chr1	510000	512000	chr1	518000	520000	26.8823	regular	2h
chr1	522000	524000	chr1	546000	548000	44.0007	regular	2h
chr1	548000	550000	chr1	562000	564000	35.6216	3'-el-loop	2h
chr1	562000	564000	chr1	584000	586000	40.7046	regular	2h
chr1	584000	586000	chr1	610000	612000	52.1784	regular	2h
chr1	626000	628000	chr1	656000	658000	65.3418	5'-el-loop	2h
chr1	646000	648000	chr1	654000	656000	32.8976	regular	2h
chr1	670000	672000	chr1	706000	708000	29.0397	regular	2h
chr1	676000	678000	chr1	700000	702000	22.0719	5'-el-loop	2h
chr1	678000	680000	chr1	710000	712000	25.2186	regular	2h
chr1	724000	726000	chr1	734000	736000	19.7614	5'-el-loop	2h
chr1	732000	734000	chr1	744000	746000	11.5621	regular	2h
chr1	744000	746000	chr1	754000	756000	10.8895	regular	2h
chr1	746000	748000	chr1	764000	766000	25.2141	5'-el-loop	2h
chr1	766000	768000	chr1	786000	788000	41.4527	regular	2h
chr1	792000	794000	chr1	806000	808000	31.819	regular	2h
chr1	808000	810000	chr1	820000	822000	33.1479	regular	2h
chr1	820000	822000	chr1	842000	844000	14.6185	5'-el-loop	2h
chr1	848000	850000	chr1	882000	884000	27.8963	regular	2h
chr1	950000	952000	chr1	984000	986000	35.4541	5'-el-loop	2h
chr1	958000	960000	chr1	984000	986000	40.0211	regular	2h
chr1	1008000	1010000	chr1	1028000	1030000	32.0547	5'-el-loop	2h
chr1	1042000	1044000	chr1	1054000	1056000	20.597	3'-el-loop	2h
chr1	1056000	1058000	chr1	1074000	1076000	28.2372	regular	2h
chr1	1060000	1062000	chr1	1092000	1094000	25.9211	3'-el-loop	2h
chr1	1080000	1082000	chr1	1092000	1094000	27.9775	3'-el-loop	2h
chr1	1090000	1092000	chr1	1104000	1106000	32.1513	3'-el-loop	2h
chr1	1104000	1106000	chr1	1138000	1140000	39.4318	regular	2h
chr1	1212000	1214000	chr1	1226000	1228000	26.9904	3'-el-loop	2h
chr1	1238000	1240000	chr1	1270000	1272000	37.2918	5'-el-loop	2h
chr1	1330000	1332000	chr1	1344000	1346000	33.3923	3'-el-loop	2h
chr1	1344000	1346000	chr1	1382000	1384000	59.8271	regular	2h
chr1	1406000	1408000	chr1	1426000	1428000	43.8097	regular	2h
chr1	1426000	1428000	chr1	1446000	1448000	33.2616	3'-el-loop	2h
chr1	1468000	1470000	chr1	1504000	1506000	37.4964	3'-el-loop	2h
chr1	1478000	1480000	chr1	1508000	1510000	35.5986	3'-el-loop	2h
chr1	1482000	1484000	chr1	1506000	1508000	39.8058	regular	2h
chr1	1528000	1530000	chr1	1542000	1544000	23.7092	3'-el-loop	2h
chr1	1534000	1536000	chr1	1568000	1570000	29.3241	3'-el-loop	2h
chr1	1542000	1544000	chr1	1568000	1570000	35.5023	5'-el-loop	2h
chr1	1568000	1570000	chr1	1586000	1588000	34.3211	regular	2h
chr1	1662000	1664000	chr1	1694000	1696000	32.7649	5'-el-loop	2h
chr1	1664000	1666000	chr1	1686000	1688000	41.6381	5'-el-loop	2h
chr1	1716000	1718000	chr1	1746000	1748000	33.9064	regular	2h
chr1	1772000	1774000	chr1	1810000	1812000	32.0999	regular	2h
chr1	1800000	1802000	chr1	1822000	1824000	53.0127	regular	2h
chr1	1824000	1826000	chr1	1844000	1846000	43.6436	regular	2h
chr1	1846000	1848000	chr1	1864000	1866000	37.0288	regular	2h
chr1	1846000	1848000	chr1	1880000	1882000	31.469	5'-el-loop	2h
chr1	1864000	1866000	chr1	1896000	1898000	42.9169	regular	2h
chr1	1890000	1892000	chr1	1928000	1930000	36.7947	regular	2h
chr1	1922000	1924000	chr1	1948000	1950000	21.5243	regular	2h
chr1	1940000	1942000	chr1	1950000	1952000	14.586	regular	2h
chr1	1948000	1950000	chr1	1970000	1972000	13.3391	3'-el-loop	2h
chr1	1962000	1964000	chr1	1970000	1972000	9.9009	5'-el-loop	2h
chr1	1980000	1982000	chr1	1998000	2000000	38.7967	regular	2h
chr1	2016000	2018000	chr1	2032000	2034000	14.1706	3'-el-loop	2h
chr1	2022000	2024000	chr1	2038000	2040000	30.3074	5'-el-loop	2h
chr1	2034000	2036000	chr1	2062000	2064000	44.0286	regular	2h
chr1	2044000	2046000	chr1	2062000	2064000	32.4201	regular	2h
chr1	2066000	2068000	chr1	2098000	2100000	37.2317	regular	2h
chr1	2070000	2072000	chr1	2104000	2106000	33.6914	regular	2h
chr1	2106000	2108000	chr1	2130000	2132000	38.3888	3'-el-loop	2h
chr1	2140000	2142000	chr1	2160000	2162000	33.0806	5'-el-loop	2h
chr1	2208000	2210000	chr1	2246000	2248000	69.7859	regular	2h
chr1	2212000	2214000	chr1	2248000	2250000	54.7491	regular	2h
chr1	2282000	2284000	chr1	2296000	2298000	37.65	5'-el-loop	2h
chr1	2298000	2300000	chr1	2318000	2320000	33.5206	5'-el-loop	2h
chr1	2314000	2316000	chr1	2338000	2340000	36.5792	3'-el-loop	2h
chr1	2322000	2324000	chr1	2338000	2340000	40.9025	3'-el-loop	2h
chr1	2342000	2344000	chr1	2366000	2368000	34.1631	regular	2h
chr1	2374000	2376000	chr1	2392000	2394000	39.7413	regular	2h
chr1	2418000	2420000	chr1	2444000	2446000	20.2158	regular	2h
chr1	2448000	2450000	chr1	2470000	2472000	42.8787	3'-el-loop	2h
chr1	2448000	2450000	chr1	2478000	2480000	38.2456	regular	2h
chr1	2486000	2488000	chr1	2494000	2496000	31.9404	regular	2h
chr1	2524000	2526000	chr1	2560000	2562000	20.2546	regular	2h
chr1	2542000	2544000	chr1	2554000	2556000	28.4086	regular	2h
chr1	2570000	2572000	chr1	2604000	2606000	37.2084	regular	2h
chr1	2580000	2582000	chr1	2608000	2610000	51.83	regular	2h
chr1	2608000	2610000	chr1	2632000	2634000	45.267	regular	2h
chr1	2644000	2646000	chr1	2682000	2684000	40.4551	3'-el-loop	2h
chr1	2656000	2658000	chr1	2680000	2682000	51.9726	5'-el-loop	2h
chr1	2696000	2698000	chr1	2710000	2712000	12.8679	regular	2h
chr1	2696000	2698000	chr1	2728000	2730000	14.2721	regular	2h
chr1	2742000	2744000	chr1	2760000	2762000	40.0803	5'-el-loop	2h
chr1	2766000	2768000	chr1	2780000	2782000	35.5001	regular	2h
chr1	2790000	2792000	chr1	2814000	2816000	32.2105	3'-el-loop	2h
chr1	2878000	2880000	chr1	2898000	2900000	28.474	regular	2h
chr1	2898000	2900000	chr1	2920000	2922000	32.8184	5'-el-loop	2h
chr1	2922000	2924000	chr1	2954000	2956000	26.851	3'-el-loop	2h
chr1	2930000	2932000	chr1	2954000	2956000	32.3283	regular	2h
chr1	2930000	2932000	chr1	2962000	2964000	23.1324	3'-el-loop	2h
chr1	2962000	2964000	chr1	2978000	2980000	12.6708	regular	2h
chr1	2984000	2986000	chr1	3004000	3006000	31.9097	3'-el-loop	2h
chr1	2990000	2992000	chr1	3004000	3006000	32.4093	regular	2h
chr1	3018000	3020000	chr1	3032000	3034000	23.8026	3'-el-loop	2h
chr1	3032000	3034000	chr1	3056000	3058000	40.1552	regular	2h
chr1	3056000	3058000	chr1	3076000	3078000	36.3622	regular	2h
chr1	3072000	3074000	chr1	3106000	3108000	45.957	regular	2h
chr1	3078000	3080000	chr1	3106000	3108000	53.6426	regular	2h
chr1	3118000	3120000	chr1	3142000	3144000	47.074	3'-el-loop	2h
chr1	3156000	3158000	chr1	3180000	3182000	48.2938	5'-el-loop	2h
chr1	3182000	3184000	chr1	3198000	3200000	33.6849	regular	2h
chr1	3200000	3202000	chr1	3214000	3216000	26.2842	regular	2h
chr1	3214000	3216000	chr1	3248000	3250000	43.0722	5'-el-loop	2h
chr1	3224000	3226000	chr1	3250000	3252000	26.4594	regular	2h
chr1	3300000	3302000	chr1	3338000	3340000	50.2059	3'-el-loop	2h
chr1	3338000	3340000	chr1	3352000	3354000	28.696	regular	2h
chr1	3402000	3404000	chr1	3428000	3430000	32.5985	regular	2h
chr1	3428000	3430000	chr1	3452000	3454000	33.5028	regular	2h
chr1	3482000	3484000	chr1	3498000	3500000	37.6267	regular	2h
chr1	3540000	3542000	chr1	3552000	3554000	31.0312	3'-el-loop	2h
chr1	3540000	3542000	chr1	3564000	3566000	23.4128	3'-el-loop	2h
chr1	3552000	3554000	chr1	3564000	3566000	18.7652	3'-el-loop	2h
chr1	3586000	3588000	chr1	3624000	3626000	38.985	3'-el-loop	2h
chr1	3614000	3616000	chr1	3636000	3638000	27.9685	regular	2h
chr1	3638000	3640000	chr1	3652000	3654000	19.2115	regular	2h
chr1	3714000	3716000	chr1	3734000	3736000	33.9063	regular	2h
chr1	3812000	3814000	chr1	3826000	3828000	33.6259	regular	2h
chr1	3828000	3830000	chr1	3848000	3850000	39.2122	3'-el-loop	2h
chr1	3880000	3882000	chr1	3904000	3906000	43.8062	regular	2h
chr1	3906000	3908000	chr1	3922000	3924000	34.2846	regular	2h
chr1	3962000	3964000	chr1	4000000	4002000	41.5346	3'-el-loop	2h
chr1	3968000	3970000	chr1	4004000	4006000	33.2917	5'-el-loop	2h
chr1	4010000	4012000	chr1	4036000	4038000	35.2881	regular	2h
chr1	4074000	4076000	chr1	4106000	4108000	42.716	regular	2h
chr1	4106000	4108000	chr1	4126000	4128000	28.2987	5'-el-loop	2h
chr1	4108000	4110000	chr1	4144000	4146000	37.416	regular	2h
chr1	4126000	4128000	chr1	4150000	4152000	39.1119	regular	2h
chr1	4146000	4148000	chr1	4156000	4158000	19.4353	regular	2h
chr1	4162000	4164000	chr1	4182000	4184000	26.845	regular	2h
chr1	4198000	4200000	chr1	4216000	4218000	34.5294	5'-el-loop	2h
chr1	4218000	4220000	chr1	4248000	4250000	46.5303	regular	2h
chr1	4346000	4348000	chr1	4372000	4374000	40.2819	5'-el-loop	2h
chr1	4440000	4442000	chr1	4472000	4474000	41.4132	3'-el-loop	2h
chr1	4446000	4448000	chr1	4480000	4482000	32.5847	5'-el-loop	2h
chr1	4448000	4450000	chr1	4468000	4470000	28.0481	3'-el-loop	2h
chr1	4488000	4490000	chr1	4502000	4504000	30.5909	regular	2h
chr1	4502000	4504000	chr1	4518000	4520000	33.6183	regular	2h
chr1	4532000	4534000	chr1	4550000	4552000	32.2697	regular	2h
chr1	4560000	4562000	chr1	4570000	4572000	26.2325	5'-el-loop	2h
chr1	4570000	4572000	chr1	4582000	4584000	28.1821	regular	2h
chr1	4570000	4572000	chr1	4590000	4592000	35.1126	5'-el-loop	2h
chr1	4656000	4658000	chr1	4672000	4674000	37.1787	3'-el-loop	2h
chr1	4674000	4676000	chr1	4702000	4704000	35.4955	3'-el-loop	2h
chr1	4708000	4710000	chr1	4720000	4722000	20.1183	5'-el-loop	2h
chr1	4736000	4738000	chr1	4752000	4754000	34.4551	5'-el-loop	2h
chr1	4752000	4754000	chr1	4770000	4772000	35.6198	regular	2h
chr1	4774000	4776000	chr1	4800000	4802000	41.1644	3'-el-loop	2h
chr1	4812000	4814000	chr1	4826000	4828000	39.545	regular	2h
chr1	4824000	4826000	chr1	4854000	4856000	40.254	regular	2h
chr1	4854000	4856000	chr1	4870000	4872000	32.8306	regular	2h
chr1	4872000	4874000	chr1	4900000	4902000	58.8525	regular	2h
chr1	4900000	4902000	chr1	4914000	4916000	30.3423	regular	2h
chr2	4000	6000	chr2	18000	20000	22.5898	regular	2h
chr2	30000	32000	chr2	42000	44000	31.0223	regular	2h
chr2	82000	84000	chr2	94000	96000	31.9216	3'-el-loop	2h
chr2	102000	104000	chr2	128000	130000	31.6377	5'-el-loop	2h
chr2	172000	174000	chr2	184000	186000	31.6594	regular	2h
chr2	228000	230000	chr2	256000	258000	53.9205	3'-el-loop	2h
chr2	254000	256000	chr2	282000	284000	38.2329	regular	2h
chr2	262000	264000	chr2	286000	288000	35.1817	regular	2h
chr2	268000	270000	chr2	304000	306000	32.9975	regular	2h
chr2	278000	280000	chr2	314000	316000	14.057	regular	2h
chr2	452000	454000	chr2	486000	488000	63.3031	5'-el-loop	2h
chr2	532000	534000	chr2	570000	572000	7.9391	regular	2h
chr2	550000	552000	chr2	558000	560000	2.75266	regular	2h
chr2	558000	560000	chr2	566000	568000	29.284	regular	2h
chr2	562000	564000	chr2	590000	592000	34.5025	3'-el-loop	2h
chr2	568000	570000	chr2	592000	594000	37.3845	regular	2h
chr2	576000	578000	chr2	590000	592000	34.2444	regular	2h
chr2	596000	598000	chr2	618000	620000	33.7788	regular	2h
chr2	618000	620000	chr2	648000	650000	50.9315	5'-el-loop	2h
chr2	658000	660000	chr2	682000	684000	43.9296	regular	2h
chr2	690000	692000	chr2	712000	714000	42.858	regular	2h
chr2	712000	714000	chr2	724000	726000	29.0382	regular	2h
chr2	742000	744000	chr2	760000	762000	37.0362	regular	2h
chr2	766000	768000	chr2	800000	802000	70.3532	regular	2h
chr2	814000	816000	chr2	834000	836000	30.2118	regular	2h
chr2	838000	840000	chr2	850000	852000	28.6032	regular	2h
chr2	886000	888000	chr2	898000	900000	33.1549	regular	2h
chr2	900000	902000	chr2	912000	914000	35.557	regular	2h
chr2	970000	972000	chr2	978000	980000	23.234	5'-el-loop	2h
chr2	998000	1000000	chr2	1014000	1016000	31.6769	regular	2h
chr2	1016000	1018000	chr2	1046000	1048000	33.1817	3'-el-loop	2h
chr2	1044000	1046000	chr2	1054000	1056000	22.2761	regular	2h
chr2	1058000	1060000	chr2	1072000	1074000	30.7275	3'-el-loop	2h
chr2	1096000	1098000	chr2	1124000	1126000	49.839	5'-el-loop	2h
chr2	1132000	1134000	chr2	1156000	1158000	29.8572	regular	2h
chr2	1208000	1210000	chr2	1236000	1238000	57.046	3'-el-loop	2h
chr2	1238000	1240000	chr2	1248000	1250000	32.3093	regular	2h
chr2	1260000	1262000	chr2	1280000	1282000	30.0461	3'-el-loop	2h
chr2	1302000	1304000	chr2	1324000	1326000	36.1875	regular	2h
chr2	1326000	1328000	chr2	1340000	1342000	36.5474	5'-el-loop	2h
chr2	1340000	1342000	chr2	1364000	1366000	42.5488	3'-el-loop	2h
chr2	1364000	1366000	chr2	1380000	1382000	34.8294	5'-el-loop	2h
chr2	1384000	1386000	chr2	1392000	1394000	21.2833	3'-el-loop	2h
chr2	1392000	1394000	chr2	1408000	1410000	27.2937	5'-el-loop	2h
chr2	1416000	1418000	chr2	1424000	1426000	23.5421	regular	2h
chr2	1424000	1426000	chr2	1446000	1448000	29.5026	regular	2h
chr2	1464000	1466000	chr2	1488000	1490000	21.7504	3'-el-loop	2h
chr2	1464000	1466000	chr2	1500000	1502000	21.7494	regular	2h
chr2	1470000	1472000	chr2	1492000	1494000	38.0579	regular	2h
chr2	1472000	1474000	chr2	1498000	1500000	31.001	5'-el-loop	2h
chr2	1510000	1512000	chr2	1522000	1524000	27.9728	3'-el-loop	2h
chr2	1522000	1524000	chr2	1548000	1550000	48.9586	regular	2h
chr2	1526000	1528000	chr2	1548000	1550000	40.0705	3'-el-loop	2h
chr2	1530000	1532000	chr2	1556000	1558000	34.145	5'-el-loop	2h
chr2	1592000	1594000	chr2	1602000	1604000	28.1413	regular	2h
chr2	1602000	1604000	chr2	1616000	1618000	22.1538	regular	2h
chr2	1614000	1616000	chr2	1632000	1634000	25.2079	regular	2h
chr2	1642000	1644000	chr2	1664000	1666000	39.0879	5'-el-loop	2h
chr2	1664000	1666000	chr2	1674000	1676000	25.4838	3'-el-loop	2h
chr2	1682000	1684000	chr2	1704000	1706000	39.9149	5'-el-loop	2h
chr2	1706000	1708000	chr2	1728000	1730000	28.968	3'-el-loop	2h
chr2	1746000	1748000	chr2	1774000	1776000	34.2115	regular	2h
chr2	1758000	1760000	chr2	1776000	1778000	37.3974	3'-el-loop	2h
chr2	1776000	1778000	chr2	1786000	1788000	26.2515	regular	2h
chr2	1788000	1790000	chr2	1802000	1804000	36.1825	3'-el-loop	2h
chr2	1788000	1790000	chr2	1824000	1826000	28.4327	regular	2h
chr2	1804000	1806000	chr2	1820000	1822000	25.0836	5'-el-loop	2h
chr2	1818000	1820000	chr2	1828000	1830000	18.5762	regular	2h
chr2	1846000	1848000	chr2	1872000	1874000	34.1785	5'-el-loop	2h
chr2	1850000	1852000	chr2	1858000	1860000	16.0341	regular	2h
chr2	1880000	1882000	chr2	1900000	1902000	39.1363	regular	2h
chr2	1880000	1882000	chr2	1910000	1912000	32.407	5'-el-loop	2h
chr2	1920000	1922000	chr2	1946000	1948000	44.6599	regular	2h
chr2	1946000	1948000	chr2	1974000	1976000	50.0014	regular	2h
chr2	1968000	1970000	chr2	2004000	2006000	37.5129	regular	2h
chr2	1980000	1982000	chr2	2008000	2010000	53.2331	3'-el-loop	2h
chr2	2024000	2026000	chr2	2044000	2046000	40.1554	5'-el-loop	2h
chr2	2048000	2050000	chr2	2066000	2068000	40.5269	regular	2h
chr2	2070000	2072000	chr2	2094000	2096000	39.3053	regular	2h
chr2	2074000	2076000	chr2	2112000	2114000	38.3043	regular	2h
chr2	2110000	2112000	chr2	2122000	2124000	31.7086	5'-el-loop	2h
chr2	2124000	2126000	chr2	2148000	2150000	29.8721	3'-el-loop	2h
chr2	2174000	2176000	chr2	2202000	2204000	37.4977	5'-el-loop	2h
chr2	2210000	2212000	chr2	2222000	2224000	33.6879	regular	2h
chr2	3852000	3854000	chr2	3876000	3878000	27.1657	5'-el-loop	2h
chr2	3892000	3894000	chr2	3910000	3912000	27.7088	regular	2h
chr2	3900000	3902000	chr2	3912000	3914000	29.2794	regular	2h
chr2	3920000	3922000	chr2	3942000	3944000	35.5193	regular	2h
chr2	3950000	3952000	chr2	3980000	3982000	37.5109	regular	2h
chr2	3980000	3982000	chr2	4000000	4002000	38.1652	regular	2h
chr2	4002000	4004000	chr2	4034000	4036000	67.5049	regular	2h
chr2	4056000	4058000	chr2	4082000	4084000	28.4481	regular	2h
chr2	4092000	4094000	chr2	4102000	4104000	25.3772	5'-el-loop	2h
chr2	4106000	4108000	chr2	4128000	4130000	38.2883	regular	2h
chr2	4156000	4158000	chr2	4170000	4172000	27.9039	regular	2h
chr2	4158000	4160000	chr2	4190000	4192000	33.3433	regular	2h
chr2	4170000	4172000	chr2	4190000	4192000	27.8596	regular	2h
chr2	4222000	4224000	chr2	4252000	4254000	30.185	regular	2h
chr2	4254000	4256000	chr2	4270000	4272000	34.2532	3'-el-loop	2h
chr2	4280000	4282000	chr2	4302000	4304000	28.8656	regular	2h
chr2	4306000	4308000	chr2	4332000	4334000	57.2898	regular	2h
chr2	4336000	4338000	chr2	4352000	4354000	28.7567	regular	2h
chr2	4358000	4360000	chr2	4386000	4388000	36.031	regular	2h
chr2	4420000	4422000	chr2	4436000	4438000	31.1877	5'-el-loop	2h
chr2	4436000	4438000	chr2	4456000	4458000	31.822	regular	2h
chr2	4456000	4458000	chr2	4484000	4486000	33.9884	5'-el-loop	2h
chr2	4502000	4504000	chr2	4520000	4522000	21.026	regular	2h
chr2	4518000	4520000	chr2	4544000	4546000	36.92	regular	2h
chr2	4544000	4546000	chr2	4566000	4568000	28.7558	regular	2h
chr2	4574000	4576000	chr2	4592000	4594000	35.3426	regular	2h
chr2	4592000	4594000	chr2	4606000	4608000	26.3663	5'-el-loop	2h
chr2	4606000	4608000	chr2	4626000	4628000	29.6348	3'-el-loop	2h
chr2	4646000	4648000	chr2	4660000	4662000	29.2554	3'-el-loop	2h
chr2	4658000	4660000	chr2	4676000	4678000	29.3471	regular	2h
chr2	4700000	4702000	chr2	4714000	4716000	37.9439	regular	2h
chr2	4732000	4734000	chr2	4750000	4752000	38.6918	regular	2h
chr2	4786000	4788000	chr2	4808000	4810000	35.8756	5'-el-loop	2h
chr2	4810000	4812000	chr2	4836000	4838000	47.8095	5'-el-loop	2h
chr2	4840000	4842000	chr2	4848000	4850000	22.2961	5'-el-loop	2h
chr2	4854000	4856000	chr2	4886000	4888000	52.6418	regular	2h
chr2	4890000	4892000	chr2	4910000	4912000	28.9542	3'-el-loop	2h
chr2	4936000	4938000	chr2	4954000	4956000	27.7917	3'-el-loop	2h
chr2	4936000	4938000	chr2	4972000	4974000	5.21896	5'-el-loop	2h
chr2	4948000	4950000	chr2	4966000	4968000	18.5856	3'-el-loop	2h
chr2	4978000	4980000	chr2	5012000	5014000	0	regular	2h
chr2	4998000	5000000	chr2	5014000	5016000	32.2883	regular	2h
chr2	5014000	5016000	chr2	5034000	5036000	38.6728	regular	2h
chr2	5068000	5070000	chr2	5092000	5094000	39.5592	3'-el-loop	2h
chr2	5098000	5100000	chr2	5118000	5120000	44.6763	regular	2h
chr2	5118000	5120000	chr2	5138000	5140000	34.1791	regular	2h
chr2	5142000	5144000	chr2	5160000	5162000	41.4397	regular	2h
chr2	5206000	5208000	chr2	5214000	5216000	27.0144	regular	2h
chr2	5206000	5208000	chr2	5242000	5244000	36.7302	regular	2h
chr2	5216000	5218000	chr2	5240000	5242000	43.8877	regular	2h
chr2	5260000	5262000	chr2	5274000	5276000	27.6452	3'-el-loop	2h
chr2	5274000	5276000	chr2	5288000	5290000	29.4431	regular	2h
chr2	5278000	5280000	chr2	5312000	5314000	31.9584	regular	2h
chr2	5282000	5284000	chr2	5314000	5316000	32.9047	regular	2h
chr2	5292000	5294000	chr2	5310000	5312000	45.5029	regular	2h
chr2	5368000	5370000	chr2	5392000	5394000	35.9438	3'-el-loop	2h
chr2	5370000	5372000	chr2	5400000	5402000	28.1673	3'-el-loop	2h
chr2	5404000	5406000	chr2	5414000	5416000	27.4665	3'-el-loop	2h
chr2	5416000	5418000	chr2	5424000	5426000	21.2711	regular	2h
chr2	5430000	5432000	chr2	5452000	5454000	29.4014	regular	2h
chr2	5452000	5454000	chr2	5466000	5468000	31.9294	5'-el-loop	2h
chr2	5466000	5468000	chr2	5482000	5484000	31.3223	regular	2h
chr2	5494000	5496000	chr2	5514000	5516000	23.832	regular	2h
chr2	5568000	5570000	chr2	5586000	5588000	32.3729	regular	2h
chr2	5586000	5588000	chr2	5606000	5608000	34.0517	3'-el-loop	2h
chr2	5606000	5608000	chr2	5626000	5628000	33.1076	5'-el-loop	2h
chr2	5628000	5630000	chr2	5652000	5654000	52.2622	regular	2h
chr2	5632000	5634000	chr2	5642000	5644000	33.9746	regular	2h
chr2	5654000	5656000	chr2	5670000	5672000	38.2371	3'-el-loop	2h
chr2	5672000	5674000	chr2	5690000	5692000	32.8036	regular	2h
chr2	5696000	5698000	chr2	5726000	5728000	29.8498	regular	2h
chr2	5726000	5728000	chr2	5742000	5744000	29.834	5'-el-loop	2h
chr2	5746000	5748000	chr2	5756000	5758000	24.1304	regular	2h
chr2	5746000	5748000	chr2	5782000	5784000	31.6053	regular	2h
chr2	5756000	5758000	chr2	5780000	5782000	21.0418	5'-el-loop	2h
chr2	5782000	5784000	chr2	5794000	5796000	26.4433	regular	2h
chr2	5794000	5796000	chr2	5820000	5822000	25.4758	regular	2h
chr2	5808000	5810000	chr2	5842000	5844000	34.9274	regular	2h
chr2	5812000	5814000	chr2	5846000	5848000	33.7647	3'-el-loop	2h
chr2	5820000	5822000	chr2	5842000	5844000	24.8463	5'-el-loop	2h
chr2	5856000	5858000	chr2	5870000	5872000	33.1418	5'-el-loop	2h
chr2	5890000	5892000	chr2	5906000	5908000	28.0082	regular	2h
chr2	5906000	5908000	chr2	5926000	5928000	31.5455	5'-el-loop	2h
chr2	5924000	5926000	chr2	5960000	5962000	28.6268	regular	2h
chr2	5936000	5938000	chr2	5960000	5962000	33.4604	regular	2h
chr2	5960000	5962000	chr2	5976000	5978000	25.9874	regular	2h
chr2	5966000	5968000	chr2	5984000	5986000	21.319	regular	2h
chr2	5992000	5994000	chr2	6024000	6026000	32.2184	5'-el-loop	2h
chr2	5994000	5996000	chr2	6008000	6010000	26.3935	regular	2h
chr2	6038000	6040000	chr2	6048000	6050000	35.8289	5'-el-loop	2h
chr2	6052000	6054000	chr2	6066000	6068000	37.5881	regular	2h
chr2	6068000	6070000	chr2	6084000	6086000	34.3256	regular	2h
chr2	6086000	6088000	chr2	6104000	6106000	37.73	3'-el-loop	2h
chr2	6106000	6108000	chr2	6114000	6116000	27.9305	5'-el-loop	2h
chr2	6116000	6118000	chr2	6132000	6134000	10.0316	regular	2h
chr2	6116000	6118000	chr2	6150000	6152000	32.5269	regular	2h
chr2	6120000	6122000	chr2	6156000	6158000	38.529	regular	2h
chr2	6140000	6142000	chr2	6154000	6156000	31.3799	5'-el-loop	2h
chr2	6154000	6156000	chr2	6182000	6184000	27.2137	regular	2h
chr2	6170000	6172000	chr2	6182000	6184000	15.6294	3'-el-loop	2h
chr2	6186000	6188000	chr2	6218000	6220000	23.6373	5'-el-loop	2h
chr2	6188000	6190000	chr2	6208000	6210000	36.3841	5'-el-loop	2h
chr2	6244000	6246000	chr2	6266000	6268000	32.3314	3'-el-loop	2h
chr2	6250000	6252000	chr2	6262000	6264000	35.6582	5'-el-loop	2h
chr2	6272000	6274000	chr2	6304000	6306000	83.9965	regular	2h
chr2	6306000	6308000	chr2	6320000	6322000	37.7181	5'-el-loop	2h
chr2	6306000	6308000	chr2	6330000	6332000	33.5659	5'-el-loop	2h
chr2	6394000	6396000	chr2	6428000	6430000	41.5372	3'-el-loop	2h
chr2	6430000	6432000	chr2	6448000	6450000	28.9943	regular	2h
chr2	6482000	6484000	chr2	6502000	6504000	20.7703	regular	2h
chr2	6502000	6504000	chr2	6524000	6526000	35.2505	regular	2h
chr2	6576000	6578000	chr2	6612000	6614000	20.4876	3'-el-loop	2h
chr2	6578000	6580000	chr2	6602000	6604000	39.7009	3'-el-loop	2h
chr2	6602000	6604000	chr2	6614000	6616000	31.4222	regular	2h
chr2	6614000	6616000	chr2	6636000	6638000	39.9045	regular	2h
chr2	6648000	6650000	chr2	6656000	6658000	26.0221	3'-el-loop	2h
chr2	6680000	6682000	chr2	6704000	6706000	43.3964	regular	2h
chr2	6706000	6708000	chr2	6722000	6724000	27.2983	3'-el-loop	2h
chr2	6722000	6724000	chr2	6760000	6762000	38.309	5'-el-loop	2h
chr2	6770000	6772000	chr2	6790000	6792000	29.3885	5'-el-loop	2h
chr2	6792000	6794000	chr2	6816000	6818000	45.2405	regular	2h
chr2	6816000	6818000	chr2	6830000	6832000	32.7338	regular	2h
chr2	6912000	6914000	chr2	6932000	6934000	35.0042	regular	2h
chr2	7008000	7010000	chr2	7038000	7040000	26.7098	regular	2h
chr2	7076000	7078000	chr2	7088000	7090000	21.1138	3'-el-loop	2h
chr2	7076000	7078000	chr2	7094000	7096000	21.1957	3'-el-loop	2h
chr2	7078000	7080000	chr2	7104000	7106000	26.7591	regular	2h
chr2	7080000	7082000	chr2	7088000	7090000	29.9553	regular	2h
chr2	7098000	7100000	chr2	7120000	7122000	37.2334	3'-el-loop	2h
chr2	7126000	7128000	chr2	7150000	7152000	45.5164	regular	2h
chr2	7152000	7154000	chr2	7180000	7182000	31.2693	regular	2h
chr2	7154000	7156000	chr2	7162000	7164000	28.756	regular	2h
chr2	7154000	7156000	chr2	7186000	7188000	31.8834	3'-el-loop	2h
chr2	7162000	7164000	chr2	7170000	7172000	32.743	regular	2h
chr2	7162000	7164000	chr2	7182000	7184000	34.1965	regular	2h
chr2	7172000	7174000	chr2	7180000	7182000	27.9524	regular	2h
chr2	7190000	7192000	chr2	7204000	7206000	27.0147	regular	2h
chr2	7216000	7218000	chr2	7234000	7236000	30.5759	regular	2h
chr2	7282000	7284000	chr2	7292000	7294000	20.1275	5'-el-loop	2h
chr2	7296000	7298000	chr2	7316000	7318000	31.3621	regular	2h
chr2	7338000	7340000	chr2	7350000	7352000	34.0129	regular	2h
chr2	7350000	7352000	chr2	7376000	7378000	31.2157	regular	2h
chr2	7376000	7378000	chr2	7390000	7392000	33.4089	5'-el-loop	2h
chr2	7394000	7396000	chr2	7412000	7414000	29.9469	regular	2h
chr2	7396000	7398000	chr2	7430000	7432000	33.523	3'-el-loop	2h
chr2	7410000	7412000	chr2	7430000	7432000	32.9986	3'-el-loop	2h
chr2	7416000	7418000	chr2	7448000	7450000	21.187	5'-el-loop	2h
chr2	7438000	7440000	chr2	7466000	7468000	53.6447	regular	2h
chr2	7476000	7478000	chr2	7500000	7502000	41.0687	5'-el-loop	2h
chr2	7484000	7486000	chr2	7518000	7520000	18.5754	regular	2h
chr2	7498000	7500000	chr2	7518000	7520000	19.2395	3'-el-loop	2h
chr2	7524000	7526000	chr2	7532000	7534000	15.6587	3'-el-loop	2h
chr2	7528000	7530000	chr2	7542000	7544000	33.2197	3'-el-loop	2h
chr2	7542000	7544000	chr2	7556000	7558000	27.2798	regular	2h
chr2	7544000	7546000	chr2	7566000	7568000	35.8152	3'-el-loop	2h
chr2	7566000	7568000	chr2	7584000	7586000	13.3342	5'-el-loop	2h
chr2	7588000	7590000	chr2	7616000	7618000	44.5963	5'-el-loop	2h
chr2	7590000	7592000	chr2	7626000	7628000	28.1279	regular	2h
chr2	7620000	7622000	chr2	7642000	7644000	36.1675	3'-el-loop	2h
chr2	7704000	7706000	chr2	7712000	7714000	25.0286	3'-el-loop	2h
chr2	7722000	7724000	chr2	7752000	7754000	34.2018	regular	2h
chr2	7764000	7766000	chr2	7800000	7802000	59.7793	5'-el-loop	2h
chr2	7808000	7810000	chr2	7836000	7838000	32.9142	regular	2h
chr2	7856000	7858000	chr2	7868000	7870000	23.7719	5'-el-loop	2h
chr2	7886000	7888000	chr2	7902000	7904000	25.0461	regular	2h
chr2	7902000	7904000	chr2	7920000	7922000	33.2299	regular	2h
chr2	7930000	7932000	chr2	7952000	7954000	17.3587	regular	2h
chr2	7976000	7978000	chr2	7994000	7996000	32.9186	5'-el-loop	2h
chr2	8008000	8010000	chr2	8034000	8036000	34.8507	regular	2h
chr2	8034000	8036000	chr2	8058000	8060000	30.9603	5'-el-loop	2h
chr2	8036000	8038000	chr2	8044000	8046000	14.7976	5'-el-loop	2h
chr2	8054000	8056000	chr2	8076000	8078000	28.736	regular	2h
chr2	8090000	8092000	chr2	8112000	8114000	26.6649	5'-el-loop	2h
chr2	8128000	8130000	chr2	8138000	8140000	36.8281	3'-el-loop	2h
chr2	8164000	8166000	chr2	8184000	8186000	27.3535	regular	2h
chr2	8184000	8186000	chr2	8196000	8198000	27.2769	regular	2h
chr2	8184000	8186000	chr2	8222000	8224000	61.0784	5'-el-loop	2h
chr2	8230000	8232000	chr2	8252000	8254000	29.5243	regular	2h
chr2	8230000	8232000	chr2	8262000	8264000	45.643	regular	2h
chr2	8242000	8244000	chr2	8264000	8266000	35.815	regular	2h
chr2	8274000	8276000	chr2	8290000	8292000	28.1591	regular	2h
chr2	8292000	8294000	chr2	8308000	8310000	25.8332	3'-el-loop	2h
chr2	8332000	8334000	chr2	8340000	8342000	25.4736	regular	2h
chr2	8374000	8376000	chr2	8404000	8406000	39.2602	regular	2h
chr2	8376000	8378000	chr2	8384000	8386000	21.1148	3'-el-loop	2h
chr2	8384000	8386000	chr2	8408000	8410000	35.4466	regular	2h
chr2	8402000	8404000	chr2	8410000	8412000	25.9197	regular	2h
chr2	8414000	8416000	chr2	8446000	8448000	48.4871	3'-el-loop	2h
chr3	12000	14000	chr3	40000	42000	26.7878	regular	2h
chr3	46000	48000	chr3	58000	60000	33.5292	regular	2h
chr3	90000	92000	chr3	104000	106000	23.4976	regular	2h
chr3	106000	108000	chr3	136000	138000	31.5467	regular	2h
chr3	114000	116000	chr3	138000	140000	46.7279	regular	2h
chr3	118000	120000	chr3	152000	154000	25.3561	3'-el-loop	2h
chr3	140000	142000	chr3	158000	160000	35.1893	regular	2h
chr3	160000	162000	chr3	176000	178000	25.8522	regular	2h
chr3	176000	178000	chr3	186000	188000	19.5163	regular	2h
chr3	186000	188000	chr3	206000	208000	34.6642	regular	2h
chr3	228000	230000	chr3	248000	250000	41.3441	regular	2h
chr3	248000	250000	chr3	268000	270000	33.7293	regular	2h
chr3	258000	260000	chr3	268000	270000	30.4219	regular	2h
chr3	288000	290000	chr3	298000	300000	29.2416	5'-el-loop	2h
chr3	300000	302000	chr3	318000	320000	36.442	regular	2h
chr3	320000	322000	chr3	336000	338000	38.5606	regular	2h
chr3	340000	342000	chr3	358000	360000	39.9823	3'-el-loop	2h
chr3	358000	360000	chr3	370000	372000	28.223	regular	2h
chr3	370000	372000	chr3	394000	396000	33.425	5'-el-loop	2h
chr3	396000	398000	chr3	406000	408000	32.6649	regular	2h
chr3	420000	422000	chr3	428000	430000	10.2866	regular	2h
chr3	434000	436000	chr3	446000	448000	18.2078	5'-el-loop	2h
chr3	448000	450000	chr3	470000	472000	31.6682	5'-el-loop	2h
chr3	490000	492000	chr3	506000	508000	27.3972	3'-el-loop	2h
chr3	506000	508000	chr3	524000	526000	30.2022	regular	2h
chr3	526000	528000	chr3	542000	544000	26.802	regular	2h
chr3	526000	528000	chr3	562000	564000	26.1442	5'-el-loop	2h
chr3	546000	548000	chr3	556000	558000	19.7069	regular	2h
chr3	562000	564000	chr3	592000	594000	34.6982	regular	2h
chr3	612000	614000	chr3	630000	632000	36.5534	5'-el-loop	2h
chr3	620000	622000	chr3	656000	658000	25.7397	regular	2h
chr3	632000	634000	chr3	652000	654000	48.1553	regular	2h
chr3	652000	654000	chr3	676000	678000	41.5425	regular	2h
chr3	656000	658000	chr3	692000	694000	22.344	regular	2h
chr3	680000	682000	chr3	690000	692000	26.3989	3'-el-loop	2h
chr3	690000	692000	chr3	712000	714000	30.7437	regular	2h
chr3	712000	714000	chr3	722000	724000	26.699	3'-el-loop	2h
chr3	738000	740000	chr3	748000	750000	32.9406	3'-el-loop	2h
chr3	750000	752000	chr3	766000	768000	35.1483	5'-el-loop	2h
chr3	764000	766000	chr3	780000	782000	34.7824	3'-el-loop	2h
chr3	818000	820000	chr3	834000	836000	22.9336	regular	2h
chr3	848000	850000	chr3	862000	864000	27.8558	regular	2h
chr3	866000	868000	chr3	878000	880000	31.6865	regular	2h
chr3	880000	882000	chr3	888000	890000	28.6269	3'-el-loop	2h
chr3	890000	892000	chr3	914000	916000	32.6673	regular	2h
chr3	962000	964000	chr3	990000	992000	25.9833	regular	2h
chr3	990000	992000	chr3	998000	1000000	23.8951	regular	2h
chr3	1048000	1050000	chr3	1074000	1076000	34.8272	regular	2h
chr3	1116000	1118000	chr3	1136000	1138000	32.9623	regular	2h
chr3	1142000	1144000	chr3	1158000	1160000	37.8114	5'-el-loop	2h
chr3	1162000	1164000	chr3	1176000	1178000	30.203	regular	2h
chr3	1200000	1202000	chr3	1222000	1224000	44.3057	regular	2h
chr3	1232000	1234000	chr3	1242000	1244000	27.2839	regular	2h
chr3	1294000	1296000	chr3	1314000	1316000	20.7089	3'-el-loop	2h
chr3	1346000	1348000	chr3	1360000	1362000	30.6572	5'-el-loop	2h
chr3	1392000	1394000	chr3	1404000	1406000	31.5608	regular	2h
chr3	1406000	1408000	chr3	1424000	1426000	30.1299	3'-el-loop	2h
chr3	1432000	1434000	chr3	1448000	1450000	28.3586	3'-el-loop	2h
chr3	1444000	1446000	chr3	1478000	1480000	25.416	regular	2h
chr3	1458000	1460000	chr3	1484000	1486000	44.3778	regular	2h
chr3	1482000	1484000	chr3	1516000	1518000	37.8352	regular	2h
chr3	1532000	1534000	chr3	1560000	1562000	46.6633	regular	2h
chr3	1560000	1562000	chr3	1568000	1570000	14.669	regular	2h
chr3	1568000	1570000	chr3	1600000	1602000	32.8823	3'-el-loop	2h
chr3	1600000	1602000	chr3	1620000	1622000	30.5344	3'-el-loop	2h
chr3	1628000	1630000	chr3	1636000	1638000	31.4446	regular	2h
chr3	1638000	1640000	chr3	1662000	1664000	21.2067	regular	2h
chr3	1674000	1676000	chr3	1708000	1710000	43.1562	3'-el-loop	2h
chr3	1708000	1710000	chr3	1718000	1720000	20.9205	regular	2h
chr3	1712000	1714000	chr3	1740000	1742000	33.8385	regular	2h
chr3	1718000	1720000	chr3	1742000	1744000	46.4998	5'-el-loop	2h
chr3	1744000	1746000	chr3	1760000	1762000	36.2069	5'-el-loop	2h
chr3	1772000	1774000	chr3	1790000	1792000	26.2325	regular	2h
chr3	1790000	1792000	chr3	1798000	1800000	14.2248	regular	2h
chr3	1810000	1812000	chr3	1826000	1828000	25.3228	regular	2h
chr3	1812000	1814000	chr3	1832000	1834000	38.641	3'-el-loop	2h
chr3	1832000	1834000	chr3	1850000	1852000	28.3931	5'-el-loop	2h
chr3	1832000	1834000	chr3	1856000	1858000	29.7758	5'-el-loop	2h
chr3	1856000	1858000	chr3	1880000	1882000	41.2768	5'-el-loop	2h
chr3	1912000	1914000	chr3	1926000	1928000	30.8287	regular	2h
chr3	1926000	1928000	chr3	1938000	1940000	33.531	regular	2h
chr3	1940000	1942000	chr3	1954000	1956000	34.2333	regular	2h
chr3	1956000	1958000	chr3	1980000	1982000	48.3722	regular	2h
chr3	1986000	1988000	chr3	2008000	2010000	43.6545	regular	2h
chr3	2030000	2032000	chr3	2066000	2068000	38.1411	3'-el-loop	2h
chr3	2040000	2042000	chr3	2066000	2068000	35.5505	regular	2h
chr3	2040000	2042000	chr3	2074000	2076000	31.0271	5'-el-loop	2h
chr3	2076000	2078000	chr3	2102000	2104000	31.7132	regular	2h
chr3	2106000	2108000	chr3	2126000	2128000	35.3421	5'-el-loop	2h
chr3	2124000	2126000	chr3	2144000	2146000	39.5901	regular	2h
chr3	2152000	2154000	chr3	2172000	2174000	28.2395	regular	2h
chr3	2152000	2154000	chr3	2186000	2188000	29.0575	3'-el-loop	2h
chr3	2188000	2190000	chr3	2204000	2206000	28.1423	5'-el-loop	2h
chr3	2206000	2208000	chr3	2214000	2216000	26.5473	regular	2h
chr3	2216000	2218000	chr3	2234000	2236000	30.9543	3'-el-loop	2h
chr3	2236000	2238000	chr3	2250000	2252000	25.2481	3'-el-loop	2h
chr3	2250000	2252000	chr3	2266000	2268000	28.2142	regular	2h
chr3	2266000	2268000	chr3	2304000	2306000	47.7766	5'-el-loop	2h
chr3	2278000	2280000	chr3	2306000	2308000	37.9724	regular	2h
chr3	2366000	2368000	chr3	2394000	2396000	49.6058	5'-el-loop	2h
chr3	2414000	2416000	chr3	2424000	2426000	21.5823	regular	2h
chr3	2424000	2426000	chr3	2442000	2444000	29.1505	5'-el-loop	2h
chr3	2446000	2448000	chr3	2466000	2468000	28.356	5'-el-loop	2h
chr3	2492000	2494000	chr3	2512000	2514000	41.819	regular	2h
chr3	2512000	2514000	chr3	2526000	2528000	19.679	5'-el-loop	2h
chr3	2538000	2540000	chr3	2562000	2564000	45.2644	3'-el-loop	2h
chr3	2598000	2600000	chr3	2618000	2620000	19.7997	regular	2h
chr3	2606000	2608000	chr3	2620000	2622000	22.949	regular	2h
chr3	2622000	2624000	chr3	2638000	2640000	13.7202	3'-el-loop	2h
chr3	2642000	2644000	chr3	2676000	2678000	80.2258	regular	2h
chr3	2652000	2654000	chr3	2690000	2692000	0	regular	2h
chr3	2660000	2662000	chr3	2698000	2700000	23.5151	5'-el-loop	2h
chr3	2666000	2668000	chr3	2692000	2694000	0	regular	2h
chr3	2698000	2700000	chr3	2714000	2716000	22.2806	regular	2h
chr3	2698000	2700000	chr3	2736000	2738000	19.7198	3'-el-loop	2h
chr3	2716000	2718000	chr3	2736000	2738000	30.785	3'-el-loop	2h
chr3	2748000	2750000	chr3	2764000	2766000	32.9706	regular	2h
chr3	2768000	2770000	chr3	2798000	2800000	47.3819	3'-el-loop	2h
chr3	2798000	2800000	chr3	2820000	2822000	34.8652	5'-el-loop	2h
chr3	2828000	2830000	chr3	2858000	2860000	34.3167	3'-el-loop	2h
chr3	2834000	2836000	chr3	2862000	2864000	30.4337	5'-el-loop	2h
chr3	2844000	2846000	chr3	2870000	2872000	11.374	5'-el-loop	2h
chr3	2862000	2864000	chr3	2896000	2898000	29.5359	regular	2h
chr3	2878000	2880000	chr3	2894000	2896000	15.7804	5'-el-loop	2h
chr3	2896000	2898000	chr3	2912000	2914000	35.8447	regular	2h
chr3	2916000	2918000	chr3	2932000	2934000	34.6207	regular	2h
chr3	2940000	2942000	chr3	2964000	2966000	37.2562	regular	2h
chr3	2966000	2968000	chr3	2984000	2986000	36.9431	regular	2h
chr3	3004000	3006000	chr3	3014000	3016000	31.2881	5'-el-loop	2h
chr3	3018000	3020000	chr3	3042000	3044000	40.7554	3'-el-loop	2h
chr3	3082000	3084000	chr3	3100000	3102000	43.661	regular	2h
chr3	3100000	3102000	chr3	3122000	3124000	37.6533	regular	2h
chr3	3122000	3124000	chr3	3144000	3146000	40.1129	regular	2h
chr3	3158000	3160000	chr3	3170000	3172000	33.9397	regular	2h
chr3	3208000	3210000	chr3	3220000	3222000	32.4452	3'-el-loop	2h
chr3	3220000	3222000	chr3	3242000	3244000	33.1418	regular	2h
chr3	3242000	3244000	chr3	3270000	3272000	41.1985	regular	2h
chr3	3300000	3302000	chr3	3324000	3326000	34.4881	3'-el-loop	2h
chr3	3304000	3306000	chr3	3328000	3330000	30.5324	5'-el-loop	2h
chr3	3340000	3342000	chr3	3366000	3368000	24.0469	3'-el-loop	2h
chr3	3366000	3368000	chr3	3390000	3392000	20.1559	regular	2h
chr3	3396000	3398000	chr3	3424000	3426000	48.6611	3'-el-loop	2h
chr3	3424000	3426000	chr3	3438000	3440000	28.5897	regular	2h
chr3	3436000	3438000	chr3	3452000	3454000	30.1837	3'-el-loop	2h
chr3	3500000	3502000	chr3	3524000	3526000	39.1831	regular	2h
chr3	3500000	3502000	chr3	3536000	3538000	37.9565	regular	2h
chr3	3560000	3562000	chr3	3572000	3574000	29.5913	regular	2h
chr3	3576000	3578000	chr3	3610000	3612000	25.2645	regular	2h
chr3	3578000	3580000	chr3	3606000	3608000	32.1627	regular	2h
chr3	3588000	3590000	chr3	3606000	3608000	34.872	regular	2h
chr3	3626000	3628000	chr3	3652000	3654000	24.8467	regular	2h
chr3	3648000	3650000	chr3	3686000	3688000	36.4508	regular	2h
chr3	3662000	3664000	chr3	3682000	3684000	24.7755	regular	2h
chr3	3666000	3668000	chr3	3682000	3684000	25.5703	regular	2h
chr3	3708000	3710000	chr3	3718000	3720000	18.6987	regular	2h
chr3	3718000	3720000	chr3	3736000	3738000	28.872	regular	2h
chr3	3738000	3740000	chr3	3768000	3770000	40.7667	regular	2h
chr3	3744000	3746000	chr3	3778000	3780000	30.6247	regular	2h
chr3	3754000	3756000	chr3	3768000	3770000	32.5765	regular	2h
chr3	3770000	3772000	chr3	3784000	3786000	29.4396	5'-el-loop	2h
chr3	3816000	3818000	chr3	3826000	3828000	31.3304	3'-el-loop	2h
chr3	3834000	3836000	chr3	3854000	3856000	26.4201	regular	2h
chr3	3856000	3858000	chr3	3874000	3876000	24.7093	3'-el-loop	2h
chr3	3872000	3874000	chr3	3892000	3894000	26.6355	regular	2h
chr3	3878000	3880000	chr3	3900000	3902000	22.8632	regular	2h
chr3	3890000	3892000	chr3	3924000	3926000	29.6853	regular	2h
chr3	3898000	3900000	chr3	3928000	3930000	34.0893	5'-el-loop	2h
chr3	3898000	3900000	chr3	3932000	3934000	33.7303	regular	2h
chr3	3930000	3932000	chr3	3956000	3958000	46.5354	3'-el-loop	2h
chr3	3972000	3974000	chr3	3994000	3996000	41.5795	5'-el-loop	2h
chr3	3996000	3998000	chr3	4008000	4010000	30.6241	regular	2h
chr3	4024000	4026000	chr3	4052000	4054000	22.0745	regular	2h
chr3	4030000	4032000	chr3	4046000	4048000	32.3798	regular	2h
chr3	4048000	4050000	chr3	4068000	4070000	35.6202	5'-el-loop	2h
chr3	4092000	4094000	chr3	4126000	4128000	29.5305	regular	2h
chr3	4094000	4096000	chr3	4112000	4114000	30.5865	5'-el-loop	2h
chr3	4120000	4122000	chr3	4146000	4148000	41.519	regular	2h
chr3	4148000	4150000	chr3	4158000	4160000	29.3129	regular	2h
chr3	4160000	4162000	chr3	4178000	4180000	34.9495	5'-el-loop	2h
chr3	4194000	4196000	chr3	4212000	4214000	35.6106	5'-el-loop	2h
chr3	4194000	4196000	chr3	4224000	4226000	40.8642	regular	2h
chr3	4214000	4216000	chr3	4224000	4226000	24.5526	regular	2h
chr3	4226000	4228000	chr3	4240000	4242000	32.4294	3'-el-loop	2h
chr3	4240000	4242000	chr3	4250000	4252000	26.8382	regular	2h
chr3	4272000	4274000	chr3	4296000	4298000	41.4984	regular	2h
chr3	4306000	4308000	chr3	4318000	4320000	34.2396	regular	2h
chr3	4318000	4320000	chr3	4340000	4342000	41.7891	regular	2h
chr3	4342000	4344000	chr3	4350000	4352000	29.3714	3'-el-loop	2h
chr3	4358000	4360000	chr3	4382000	4384000	29.3439	3'-el-loop	2h
chr3	4382000	4384000	chr3	4396000	4398000	31.1654	regular	2h
chr3	4390000	4392000	chr3	4412000	4414000	32.771	regular	2h
chr3	4396000	4398000	chr3	4412000	4414000	25.7718	regular	2h
chr3	4398000	4400000	chr3	4416000	4418000	23.6958	regular	2h
chr3	4454000	4456000	chr3	4462000	4464000	23.2188	regular	2h
chr3	4464000	4466000	chr3	4480000	4482000	35.2923	regular	2h
chr3	4480000	4482000	chr3	4496000	4498000	31.7449	3'-el-loop	2h
chr3	4498000	4500000	chr3	4522000	4524000	20.8733	3'-el-loop	2h
chr3	4502000	4504000	chr3	4524000	4526000	20.3678	regular	2h
chr3	4534000	4536000	chr3	4546000	4548000	26.049	5'-el-loop	2h
chr3	4590000	4592000	chr3	4624000	4626000	29.1548	5'-el-loop	2h
chr3	4596000	4598000	chr3	4622000	4624000	23.1294	5'-el-loop	2h
chr3	4630000	4632000	chr3	4638000	4640000	28.5207	5'-el-loop	2h
chr3	4630000	4632000	chr3	4658000	4660000	30.5098	5'-el-loop	2h
chr3	4648000	4650000	chr3	4660000	4662000	32.2102	regular	2h
chr3	4662000	4664000	chr3	4676000	4678000	31.6313	5'-el-loop	2h
chr3	4676000	4678000	chr3	4694000	4696000	32.8874	regular	2h
chr3	4702000	4704000	chr3	4712000	4714000	23.6375	3'-el-loop	2h
chr3	4716000	4718000	chr3	4738000	4740000	35.1971	regular	2h
chr3	4746000	4748000	chr3	4754000	4756000	21.7036	regular	2h
chr3	4752000	4754000	chr3	4766000	4768000	23.6257	regular	2h
chr3	4766000	4768000	chr3	4794000	4796000	39.2401	5'-el-loop	2h
chr3	4796000	4798000	chr3	4808000	4810000	32.3575	3'-el-loop	2h
chr3	4810000	4812000	chr3	4826000	4828000	29.2306	regular	2h
chr3	4826000	4828000	chr3	4836000	4838000	24.9638	5'-el-loop	2h
chr3	4836000	4838000	chr3	4872000	4874000	51.2523	regular	2h
chr3	4872000	4874000	chr3	4892000	4894000	31.6833	regular	2h
chr3	4894000	4896000	chr3	4904000	4906000	30.2677	regular	2h
chr3	4934000	4936000	chr3	4950000	4952000	29.25	3'-el-loop	2h
chr3	4934000	4936000	chr3	4962000	4964000	40.1905	5'-el-loop	2h
chr3	4966000	4968000	chr3	4992000	4994000	35.3508	regular	2h
chr3	5022000	5024000	chr3	5038000	5040000	31.1509	3'-el-loop	2h
chr3	5026000	5028000	chr3	5062000	5064000	30.3183	regular	2h
chr3	5040000	5042000	chr3	5060000	5062000	39.6458	regular	2h
chr3	5086000	5088000	chr3	5102000	5104000	40.2214	regular	2h
chr3	5126000	5128000	chr3	5150000	5152000	48.7495	regular	2h
chr3	5152000	5154000	chr3	5180000	5182000	45.5152	regular	2h
chr3	5180000	5182000	chr3	5198000	5200000	35.0532	5'-el-loop	2h
chr3	5254000	5256000	chr3	5276000	5278000	8.18965	regular	2h
chr3	5260000	5262000	chr3	5288000	5290000	25.2131	regular	2h
chr3	5270000	5272000	chr3	5290000	5292000	11.0401	5'-el-loop	2h
chr3	5286000	5288000	chr3	5302000	5304000	22.0207	5'-el-loop	2h
chr3	5292000	5294000	chr3	5314000	5316000	25.5143	5'-el-loop	2h
chr3	5292000	5294000	chr3	5326000	5328000	22.855	regular	2h
chr3	5320000	5322000	chr3	5350000	5352000	0	regular	2h
chr3	5326000	5328000	chr3	5334000	5336000	23.3726	regular	2h
chr3	5356000	5358000	chr3	5390000	5392000	4.66805	regular	2h
chr3	5372000	5374000	chr3	5386000	5388000	34.731	regular	2h
chr3	5390000	5392000	chr3	5412000	5414000	45.2208	regular	2h
chr3	5416000	5418000	chr3	5450000	5452000	33.3975	5'-el-loop	2h
chr3	5418000	5420000	chr3	5444000	5446000	34.1556	regular	2h
chr3	5458000	5460000	chr3	5478000	5480000	31.4277	regular	2h
chr3	5504000	5506000	chr3	5514000	5516000	30.0881	regular	2h
chr3	5518000	5520000	chr3	5544000	5546000	40.0241	5'-el-loop	2h
chr3	5526000	5528000	chr3	5542000	5544000	30.3116	regular	2h
chr3	5546000	5548000	chr3	5554000	5556000	27.0083	regular	2h
chr3	5556000	5558000	chr3	5568000	5570000	31.261	regular	2h
chr3	5576000	5578000	chr3	5598000	5600000	42.3803	regular	2h
chr3	5602000	5604000	chr3	5634000	5636000	29.3375	regular	2h
chr3	5630000	5632000	chr3	5648000	5650000	30.2517	regular	2h
chr3	5644000	5646000	chr3	5670000	5672000	18.468	5'-el-loop	2h
chr3	5654000	5656000	chr3	5662000	5664000	29.4	regular	2h
chr3	5654000	5656000	chr3	5670000	5672000	20.0863	regular	2h
chr3	5676000	5678000	chr3	5684000	5686000	2.61651	regular	2h
chr3	5710000	5712000	chr3	5724000	5726000	16.6498	regular	2h
chr3	5738000	5740000	chr3	5752000	5754000	30.5171	regular	2h
chr3	5752000	5754000	chr3	5770000	5772000	30.5446	regular	2h
chr3	5780000	5782000	chr3	5800000	5802000	34.7045	regular	2h
chr3	5800000	5802000	chr3	5814000	5816000	31.233	3'-el-loop	2h
chr3	5834000	5836000	chr3	5860000	5862000	55.7386	regular	2h
chr3	5870000	5872000	chr3	5888000	5890000	30.3806	3'-el-loop	2h
chr3	5888000	5890000	chr3	5904000	5906000	28.7968	5'-el-loop	2h
chr3	5948000	5950000	chr3	5958000	5960000	28.8146	regular	2h
chr3	5960000	5962000	chr3	5978000	5980000	37.2668	3'-el-loop	2h
chr3	5982000	5984000	chr3	5994000	5996000	20.9184	regular	2h
chr3	6012000	6014000	chr3	6026000	6028000	28.7194	5'-el-loop	2h
chr3	6012000	6014000	chr3	6040000	6042000	27.2231	regular	2h
chr3	6060000	6062000	chr3	6072000	6074000	22.2669	3'-el-loop	2h
chr3	6080000	6082000	chr3	6102000	6104000	33.1535	5'-el-loop	2h
chr3	6082000	6084000	chr3	6118000	6120000	36.0078	5'-el-loop	2h
chr3	6104000	6106000	chr3	6124000	6126000	33.797	regular	2h
chr3	6124000	6126000	chr3	6144000	6146000	29.2108	regular	2h
chr3	6160000	6162000	chr3	6178000	6180000	33.7927	regular	2h
chr3	6180000	6182000	chr3	6204000	6206000	30.6395	regular	2h
chr3	6208000	6210000	chr3	6222000	6224000	39.1685	regular	2h
chr3	6234000	6236000	chr3	6256000	6258000	33.8329	regular	2h
[truncated: 3,134 more rows]

## Sheet: STab4
Gene ID	0A	0B	2A	2B	5A	5B	8A	8B
DDB_G0267178	0	0	0	0	0	0	1	1
DDB_G0267180	0	0	1	2	0	1	1	0
DDB_G0267182	3	1	3	2	4	2	2	4
DDB_G0267184	1	2	0	1	2	3	1	1
DDB_G0267186	0	1	0	0	0	0	0	0
DDB_G0267188	1	2	3	2	1	0	2	1
DDB_G0267190	0	0	0	0	0	0	0	0
DDB_G0267194	1	0	0	0	0	1	0	0
DDB_G0267196	0	0	0	0	0	0	0	0
DDB_G0267198	0	0	0	0	0	0	0	0
DDB_G0267202	0	0	0	0	0	0	0	0
DDB_G0267204	0	1	0	0	0	0	0	0
DDB_G0267206	0	0	0	0	4	3	2	1
DDB_G0267208	8	1	1	1	6	4	4	2
DDB_G0267210	14	7	12	15	14	16	22	11
DDB_G0267212	10	9	7	6	20	22	21	9
DDB_G0267216	1	0	0	0	0	0	0	0
DDB_G0267218	1	0	0	0	0	0	0	0
DDB_G0267220	0	0	0	0	0	0	0	0
DDB_G0267222	0	0	1	0	0	0	0	0
DDB_G0267224	0	0	0	0	0	1	0	0
DDB_G0267226	0	0	0	0	0	0	0	0
DDB_G0267228	0	0	0	0	0	0	0	0
DDB_G0267230	0	0	0	0	0	0	1	0
DDB_G0267236	2	5	9	6	5	7	10	7
DDB_G0267238	12	3	5	3	12	7	4	4
DDB_G0267240	0	2	2	0	4	3	3	1
DDB_G0267242	0	7	0	0	7	2	2	8
DDB_G0267244	2	0	2	3	2	1	7	6
DDB_G0267246	0	0	1	0	0	0	3	1
DDB_G0267248	0	0	1	0	2	0	0	0
DDB_G0267250	2	3	2	1	1	1	2	0
DDB_G0267252	62	46	1	12	3	1	2	0
DDB_G0267254	2	0	0	0	0	0	0	1
DDB_G0267258	3	0	2	3	6	8	18	10
DDB_G0267260	0	0	2	0	2	3	0	0
DDB_G0267262	1	0	2	0	0	0	2	0
DDB_G0267264	0	0	0	0	0	0	0	0
DDB_G0267270	0	0	0	1	0	0	0	0
DDB_G0267272	1	0	0	0	0	1	0	2
DDB_G0267274	0	0	0	0	0	0	0	0
DDB_G0267278	0	0	0	1	0	0	0	0
DDB_G0267280	0	0	0	0	0	0	0	0
DDB_G0267282	3	2	2	2	2	4	3	6
DDB_G0267286	0	0	0	0	0	0	0	0
DDB_G0267292	38	44	51	50	45	47	87	71
DDB_G0267294	2	0	5	1	0	2	7	4
DDB_G0267296	0	0	0	0	0	0	0	1
DDB_G0267298	0	0	0	0	0	0	0	0
DDB_G0267300	0	1	2	4	2	3	4	2
DDB_G0267302	0	0	0	0	0	0	0	0
DDB_G0267304	1	2	0	0	0	1	6	2
DDB_G0267306	23	14	27	28	19	18	30	28
DDB_G0267308	2	0	4	1	1	3	1	4
DDB_G0267310	42	23	44	29	20	30	32	26
DDB_G0267314	2	2	2	3	1	3	2	1
DDB_G0267322	0	0	0	0	2	1	3	0
DDB_G0267324	0	0	1	1	3	2	0	1
DDB_G0267326	0	1	2	2	3	1	0	3
DDB_G0267328	2	0	0	0	1	1	4	3
DDB_G0267330	0	1	1	2	0	0	0	0
DDB_G0267332	0	0	0	0	0	0	0	0
DDB_G0267334	0	0	0	0	0	0	0	0
DDB_G0267336	0	0	0	0	0	0	0	0
DDB_G0267338	0	0	0	0	0	0	0	0
DDB_G0267342	0	1	1	1	0	1	2	3
DDB_G0267344	0	0	0	0	0	0	0	0
DDB_G0267346	0	0	0	0	0	0	0	1
DDB_G0267348	0	0	0	0	0	0	0	0
DDB_G0267350	0	0	0	0	0	0	0	0
DDB_G0267352	4	0	0	1	0	0	0	0
DDB_G0267354	153	112	29	47	10	14	4	8
DDB_G0267356	192	150	194	174	165	178	225	189
DDB_G0267358	22	10	21	22	20	19	21	16
DDB_G0267362	15	6	10	11	9	7	16	11
DDB_G0267364	0	0	0	0	0	0	0	1
DDB_G0267366	145	92	160	143	107	127	161	142
DDB_G0267370	4	4	3	6	3	1	1	0
DDB_G0267372	0	0	0	0	0	0	0	0
DDB_G0267374	1138	1018	1219	1249	942	878	835	749
DDB_G0267376	811	499	421	453	939	1064	1996	1735
DDB_G0267378	0	0	0	0	0	0	0	0
DDB_G0267380	2248	2105	1865	1892	1999	1883	1147	777
DDB_G0267382	2012	1781	2411	2355	1654	1687	2161	2014
DDB_G0267384	680	456	523	562	827	886	743	579
DDB_G0267386	1317	1005	674	679	188	182	265	142
DDB_G0267388	461	318	107	138	67	47	60	37
DDB_G0267390	732	678	712	738	841	874	886	812
DDB_G0267392	241	146	223	216	311	327	299	222
DDB_G0267394	583	476	445	445	532	503	364	308
DDB_G0267396	238	158	55	126	19	11	17	11
DDB_G0267398	10	16	26	16	1246	1513	1895	1704
DDB_G0267400	3168	2852	2701	2765	2982	2971	3054	2764
DDB_G0267402	520	476	472	497	492	497	513	484
DDB_G0267404	584	376	195	284	153	140	117	104
DDB_G0267406	1251	984	809	942	365	338	690	550
DDB_G0267408	789	637	611	672	882	944	935	812
DDB_G0267410	460	316	437	494	249	228	279	176
DDB_G0267412	35	32	21	7	83	109	169	159
DDB_G0267414	397	306	106	173	241	261	204	121
DDB_G0267416	926	724	36	63	34	43	76	66
DDB_G0267418	661	506	490	521	216	173	154	55
DDB_G0267420	893	856	735	765	726	715	784	737
DDB_G0267422	392	218	360	335	428	472	602	495
DDB_G0267424	624	478	422	481	341	296	298	249
DDB_G0267426	1027	846	714	955	1553	1576	1585	1372
DDB_G0267428	290	207	149	173	137	142	147	94
DDB_G0267430	314	210	300	371	197	157	135	55
DDB_G0267432	2793	2267	137	216	30	49	79	29
DDB_G0267434	1	0	0	0	0	0	0	0
DDB_G0267436	2838	2333	1085	1128	637	752	1387	1059
DDB_G0267438	669	490	1663	1816	1228	1398	1243	1194
DDB_G0267440	153	114	61	75	93	62	50	50
DDB_G0267442	226	170	108	115	259	283	251	191
DDB_G0267444	1611	1369	1078	1199	1410	1466	1795	1546
DDB_G0267446	309	236	327	315	485	511	555	508
DDB_G0267448	807	662	451	508	221	215	46	19
DDB_G0267450	1495	1282	1347	1446	1279	1194	997	767
DDB_G0267452	1491	1234	1111	1203	1633	1668	1744	1564
DDB_G0267454	1212	1183	1206	1177	1131	1105	856	715
DDB_G0267456	574	503	460	465	1056	1052	1048	993
DDB_G0267458	693	520	802	766	784	778	1112	768
DDB_G0267460	386	321	277	310	263	250	216	159
DDB_G0267462	605	450	352	385	110	112	82	76
DDB_G0267464	400	238	130	153	32	28	53	23
DDB_G0267466	38	20	333	310	4	5	5	1
DDB_G0267468	682	522	682	627	649	638	971	652
DDB_G0267470	922	737	1404	1065	2384	2450	2474	2317
DDB_G0267472	771	468	685	581	2499	2621	1465	1218
DDB_G0267474	26	10	7	7	5	1	6	3
DDB_G0267476	72	50	11	12	5	7	8	3
DDB_G0267480	1128	817	440	592	636	607	787	643
DDB_G0267482	78	66	17	34	12	11	22	26
DDB_G0267484	211	162	78	94	202	205	329	305
DDB_G0267486	238	183	13	24	4	2	6	6
DDB_G0267488	148	87	28	32	31	28	38	22
DDB_G0267490	260	189	1374	1250	853	916	1729	1469
DDB_G0267492	1210	955	567	640	914	985	819	679
DDB_G0267494	40	22	12	8	34	32	31	20
DDB_G0267496	720	459	815	735	87	69	162	124
DDB_G0267498	160	109	85	89	108	132	140	115
DDB_G0267500	744	578	121	174	50	35	41	18
DDB_G0267502	691	578	290	402	428	395	357	272
DDB_G0267504	378	289	145	177	76	68	132	96
DDB_G0267506	6	6	1	4	1	1	2	3
DDB_G0267508	49	50	30	43	45	57	44	36
DDB_G0267510	154	103	30	43	14	19	6	4
DDB_G0267512	562	444	195	221	248	254	123	98
DDB_G0267514	1108	768	813	892	1439	1507	1528	1338
DDB_G0267516	561	398	248	275	297	314	393	285
DDB_G0267522	51	40	17	18	14	13	25	18
DDB_G0267524	104	85	53	66	77	81	111	89
DDB_G0267526	420	291	99	155	227	232	382	334
DDB_G0267528	1457	1336	692	783	328	322	168	82
DDB_G0267530	496	415	460	477	433	414	178	100
DDB_G0267532	3	2	2	5	11	12	52	47
DDB_G0267534	373	275	104	117	87	102	111	89
DDB_G0267536	973	806	391	523	424	435	487	404
DDB_G0267538	772	521	678	599	697	749	958	794
DDB_G0267540	349	231	175	199	318	331	433	324
DDB_G0267542	7	3	1	2	0	2	1	0
DDB_G0267544	34	19	13	6	24	17	49	28
DDB_G0267546	147	107	23	30	4	4	8	9
DDB_G0267548	496	345	198	256	747	827	1095	1080
DDB_G0267550	1	0	5	2	2	4	16	21
DDB_G0267552	182	149	123	136	167	146	130	111
DDB_G0267554	27	10	3	10	20	27	11	15
DDB_G0267556	414	252	37	69	51	80	240	187
DDB_G0267560	449	359	174	197	146	133	86	62
DDB_G0267562	63	38	74	70	44	35	21	13
DDB_G0267564	23	10	1118	804	24	23	10	5
DDB_G0267566	4	2	0	0	6	5	13	2
DDB_G0267568	503	437	169	179	288	300	426	301
DDB_G0267570	2207	1993	954	1150	301	255	119	55
DDB_G0267572	301	223	16	31	9	23	16	6
DDB_G0267574	361	261	157	180	251	251	296	255
DDB_G0267576	60	40	16	37	45	30	36	34
DDB_G0267578	12	10	2	3	4	1	2	8
DDB_G0267580	26	20	5	9	3	3	2	2
DDB_G0267582	444	343	257	353	67	90	273	204
DDB_G0267584	333	272	253	281	136	139	347	271
DDB_G0267586	186	137	115	123	45	41	67	40
DDB_G0267588	638	440	802	782	526	600	826	603
DDB_G0267590	769	575	431	524	581	564	455	348
DDB_G0267592	1228	1096	620	812	225	213	327	213
DDB_G0267594	176	138	88	95	75	67	51	41
DDB_G0267596	106	62	58	48	44	52	116	60
DDB_G0267598	71	58	26	32	22	18	52	37
DDB_G0267600	1	0	1	0	0	0	0	0
DDB_G0267602	253	151	450	659	37	42	34	14
DDB_G0267604	446	323	169	176	151	138	49	28
DDB_G0267606	247	187	55	40	49	54	87	76
DDB_G0267608	134	81	21	35	16	24	8	12
DDB_G0267610	200	121	0	3	2	1	0	0
DDB_G0267612	10	9	22	21	4	8	8	3
DDB_G0267614	227	185	92	114	272	282	240	199
DDB_G0267616	350	225	92	139	95	88	88	71
DDB_G0267618	0	0	0	0	0	0	0	0
DDB_G0267620	7	3	2	10	5	7	24	4
DDB_G0267622	134	101	91	94	126	109	100	76
DDB_G0267624	53	47	12	12	30	50	104	109
DDB_G0267628	0	1	0	1	0	0	0	0
DDB_G0267630	370	254	224	252	53	62	102	59
DDB_G0267632	0	0	0	0	0	0	0	0
DDB_G0267634	0	0	0	0	0	0	0	0
DDB_G0267636	239	182	134	176	364	454	540	424
DDB_G0267638	170	102	134	111	169	170	463	299
DDB_G0267640	194	139	274	319	254	171	46	26
DDB_G0267642	82	52	25	38	30	38	30	22
DDB_G0267644	313	254	129	169	176	174	156	108
DDB_G0267646	82	53	32	40	41	39	49	44
DDB_G0267648	216	132	62	81	143	152	140	112
DDB_G0267650	404	283	227	235	168	192	290	185
DDB_G0267654	0	0	1	0	0	0	23	37
DDB_G0267656	194	150	45	85	50	28	12	9
DDB_G0267658	11	7	12	10	2	0	1	0
DDB_G0267660	1	0	1	0	0	0	0	0
DDB_G0267662	72	51	13	19	28	29	11	12
DDB_G0267666	183	145	141	141	21	21	13	10
DDB_G0267668	168	125	40	55	125	133	168	156
DDB_G0267670	300	205	3	18	4	10	10	3
DDB_G0267672	17	9	3	3	1	2	0	0
DDB_G0267674	956	702	345	411	139	138	220	137
DDB_G0267676	48	33	16	17	9	12	11	4
DDB_G0267678	0	4	0	0	0	1	1	0
DDB_G0267680	259	190	56	76	87	81	52	33
DDB_G0267682	221	144	108	146	89	81	99	79
DDB_G0267684	2	0	42	53	4	6	2	3
DDB_G0267686	860	588	716	650	942	890	807	660
DDB_G0267688	614	466	1436	1529	124	149	306	134
DDB_G0267690	916	660	276	461	95	63	64	53
DDB_G0267692	216	145	376	486	165	138	82	52
DDB_G0267694	27	15	7	5	7	2	3	3
DDB_G0267696	0	0	0	1	0	2	2	2
DDB_G0267698	76	60	27	29	53	72	81	80
DDB_G0267700	0	0	0	0	1	2	12	14
DDB_G0267702	0	2	0	0	6	8	12	9
DDB_G0267704	679	546	322	423	601	616	465	385
DDB_G0267706	116	76	89	96	122	118	131	92
DDB_G0267708	93	71	50	61	60	48	31	20
DDB_G0267710	107	69	124	129	97	94	63	57
DDB_G0267712	495	444	376	395	361	338	137	85
DDB_G0267714	62	34	20	21	23	26	75	52
DDB_G0267716	2	1	0	2	4	3	28	28
DDB_G0267718	178	117	127	129	219	222	247	228
DDB_G0267720	45	43	21	24	41	26	25	7
DDB_G0267722	337	234	204	232	246	222	134	95
DDB_G0267724	4	4	6	3	0	0	1	1
DDB_G0267726	117	83	116	129	244	199	34	10
DDB_G0267728	335	256	223	275	668	604	184	83
DDB_G0267730	2435	1920	1868	1964	1153	1175	1720	1413
DDB_G0267732	523	353	152	195	268	249	424	307
DDB_G0267734	1212	1040	313	327	317	307	525	429
DDB_G0267736	0	0	0	0	0	0	0	0
DDB_G0267740	2	0	1	1	1	0	0	0
DDB_G0267742	6	4	2	3	58	70	30	27
DDB_G0267744	318	228	231	283	117	98	75	44
DDB_G0267746	630	491	469	452	534	588	1027	786
DDB_G0267748	435	305	99	198	22	14	7	6
DDB_G0267750	56	27	8	17	2	1	0	2
DDB_G0267752	74	43	267	328	38	31	28	14
DDB_G0267754	128	87	141	132	189	183	269	201
DDB_G0267756	137	110	12	27	6	9	2	2
DDB_G0267758	70	57	24	46	24	18	18	12
DDB_G0267760	535	380	304	323	342	313	290	232
DDB_G0267762	14	9	9	10	11	15	12	12
DDB_G0267764	22	7	5	8	1	1	0	2
DDB_G0267766	342	210	12	17	5	15	2	2
DDB_G0267768	497	414	60	76	30	34	19	18
DDB_G0267770	49	34	25	25	6	5	2	1
DDB_G0267772	0	0	0	0	0	0	0	0
DDB_G0267774	572	442	232	264	203	202	334	246
DDB_G0267776	3191	2459	2603	2860	1229	1026	1244	871
DDB_G0267778	0	0	0	0	0	0	0	0
DDB_G0267780	0	0	0	0	0	0	1	1
DDB_G0267784	80	61	58	62	94	91	110	95
DDB_G0267786	827	676	783	1012	108	96	94	32
DDB_G0267788	169	118	188	200	213	215	244	164
DDB_G0267790	6	5	6	2	4	3	15	12
DDB_G0267792	5	5	11	0	1	0	1	2
DDB_G0267794	388	274	75	87	20	25	17	11
DDB_G0267796	916	654	498	535	685	744	820	633
DDB_G0267798	624	388	534	603	392	368	422	306
DDB_G0267800	154	100	88	100	59	49	57	66
DDB_G0267802	1	2	0	2	1	1	1	0
DDB_G0267804	647	489	408	418	479	433	83	35
DDB_G0267806	0	0	0	1	1	0	0	0
DDB_G0267808	75	38	14	13	18	11	12	5
DDB_G0267810	180	116	91	107	128	120	159	127
DDB_G0267812	2	0	0	0	0	1	4	6
DDB_G0267814	64	37	26	48	65	66	63	63
DDB_G0267816	51	37	52	44	221	237	217	175
DDB_G0267818	221	122	259	269	13	15	14	7
DDB_G0267820	87	65	25	29	3	12	6	3
DDB_G0267822	330	235	70	81	52	37	19	15
DDB_G0267824	563	419	66	60	27	25	22	7
DDB_G0267826	22	5	3	5	52	79	165	155
DDB_G0267828	245	138	58	87	178	235	637	633
DDB_G0267830	511	330	137	209	133	125	192	154
DDB_G0267832	70	56	52	48	44	31	84	58
DDB_G0267834	356	256	263	295	36	44	179	120
DDB_G0267836	144	79	93	68	135	139	100	89
DDB_G0267838	179	124	120	120	231	251	298	277
DDB_G0267840	14	7	10	5	932	1249	1817	1655
DDB_G0267842	47	21	5	11	18	20	33	27
DDB_G0267844	3	3	3	4	1	6	115	118
DDB_G0267846	568	485	709	683	106	108	56	15
DDB_G0267848	731	570	84	138	37	32	15	7
DDB_G0267850	62	42	2	0	1	3	0	1
DDB_G0267852	223	159	95	112	88	75	22	8
DDB_G0267854	1029	732	732	767	1211	1322	1677	1458
DDB_G0267856	22	18	19	17	31	29	17	13
DDB_G0267858	251	173	136	189	42	48	34	23
DDB_G0267860	3	0	1	3	7	11	18	22
DDB_G0267862	16	6	2	5	1	0	2	2
DDB_G0267864	10	4	3	6	4	1	1	2
DDB_G0267866	288	243	254	260	414	425	454	400
DDB_G0267868	21	21	5	4	2	1	4	4
DDB_G0267870	375	292	181	227	222	233	278	220
DDB_G0267872	120	72	2	11	5	5	5	4
DDB_G0267874	76	58	72	87	14	13	12	9
DDB_G0267876	6	0	4	2	1	0	0	0
DDB_G0267878	19	8	17	10	3	2	4	3
DDB_G0267880	45	24	3	9	3	4	0	0
DDB_G0267882	587	403	377	467	226	214	480	384
DDB_G0267884	139	89	142	160	240	257	209	190
DDB_G0267886	108	57	20	29	29	32	20	12
DDB_G0267888	0	0	0	3	26	34	550	424
DDB_G0267890	288	203	242	263	322	289	122	92
DDB_G0267892	123	67	182	269	355	370	242	157
DDB_G0267894	192	123	280	312	376	326	271	225
DDB_G0267896	0	2	3	2	4	2	3	2
DDB_G0267898	1	0	0	1	0	1	21	34
DDB_G0267902	22	14	227	147	213	289	420	367
DDB_G0267904	582	389	110	222	20	26	23	9
DDB_G0267906	486	387	461	464	445	497	566	391
DDB_G0267908	135	115	64	73	45	48	9	9
DDB_G0267910	195	124	186	193	135	170	261	179
DDB_G0267914	228	123	148	186	43	34	39	17
DDB_G0267916	117	65	24	52	30	16	41	32
DDB_G0267918	285	183	111	143	158	171	297	235
DDB_G0267920	0	1	2	1	0	1	0	0
DDB_G0267922	0	0	0	0	0	0	0	0
DDB_G0267924	1341	960	910	919	1086	1161	1485	1260
DDB_G0267928	1236	1102	263	302	129	137	291	200
DDB_G0267930	116	92	63	57	71	70	54	29
DDB_G0267932	17	5	2	0	3	2	3	1
DDB_G0267934	2	1	0	0	3	10	553	530
DDB_G0267936	0	0	0	1	0	1	4	3
DDB_G0267938	66	49	36	55	24	21	23	15
DDB_G0267940	61	35	30	24	21	44	20	22
DDB_G0267942	454	340	601	583	870	918	1278	1105
DDB_G0267946	0	0	0	0	0	0	0	0
DDB_G0267948	52	57	25	27	3	1	6	4
DDB_G0267950	617	536	361	391	431	465	417	335
DDB_G0267952	211	181	217	220	334	363	359	312
DDB_G0267954	60	19	14	12	11	6	12	18
DDB_G0267956	487	420	306	349	181	163	195	110
DDB_G0267958	595	402	187	348	66	53	27	11
DDB_G0267960	222	141	164	181	463	396	70	50
DDB_G0267962	355	214	336	296	1372	1341	1144	922
DDB_G0267964	0	0	0	0	0	1	0	0
DDB_G0267966	2411	1993	1812	2000	583	497	481	247
DDB_G0267968	55	25	17	18	27	35	27	7
DDB_G0267970	2	0	1	0	0	1	0	0
DDB_G0267974	727	547	277	474	257	190	61	31
DDB_G0267976	184	132	158	196	142	118	166	142
DDB_G0267978	1988	1580	1899	2041	2401	2396	2693	2347
DDB_G0267980	227	156	62	97	16	15	18	9
DDB_G0267982	2575	2081	1598	1872	1746	1736	2374	1992
DDB_G0267984	602	419	284	335	482	436	412	366
DDB_G0267986	1	0	1	0	0	0	0	0
DDB_G0267988	31	26	13	12	18	22	15	15
DDB_G0267990	0	0	0	0	0	0	0	0
DDB_G0267992	296	248	159	193	114	104	185	125
DDB_G0267994	878	706	593	643	885	946	1009	843
DDB_G0267996	545	423	316	402	123	109	82	60
DDB_G0267998	1	2	3	2	5	5	33	13
DDB_G0268000	22	13	872	718	53	67	14	8
DDB_G0268002	0	0	0	0	0	1	0	0
DDB_G0268004	956	710	549	637	830	899	849	777
DDB_G0268006	76	53	12	16	28	25	18	5
DDB_G0268008	423	296	163	175	37	36	25	9
DDB_G0268010	16	6	34	54	23	13	21	13
DDB_G0268012	22	22	25	18	115	125	148	109
DDB_G0268014	196	145	138	138	199	206	161	138
DDB_G0268016	0	0	0	0	0	0	0	0
DDB_G0268018	391	269	194	205	363	332	351	266
DDB_G0268020	1285	1092	647	720	494	504	447	335
DDB_G0268022	109	53	34	39	13	8	6	2
DDB_G0268024	633	461	541	568	673	610	541	433
DDB_G0268026	308	252	365	353	265	199	239	193
DDB_G0268028	61	32	4	5	2	7	14	10
DDB_G0268030	199	119	83	112	46	52	68	39
DDB_G0268034	1826	1583	1755	1739	1697	1705	1847	1608
DDB_G0268036	404	317	92	129	120	119	232	152
DDB_G0268038	142	125	151	162	138	142	122	119
DDB_G0268040	332	222	91	120	271	253	160	149
DDB_G0268042	627	579	472	518	496	513	524	477
DDB_G0268044	1880	1559	1650	1779	1526	1469	1463	1196
DDB_G0268046	2	5	2	1	11	7	12	9
DDB_G0268048	217	173	75	101	137	130	118	93
DDB_G0268050	0	1	0	1	0	0	0	0
DDB_G0268052	221	122	212	175	87	68	394	320
DDB_G0268054	36	28	13	13	3	5	1	0
DDB_G0268056	818	601	450	585	244	253	170	139
DDB_G0268058	1	0	0	2	0	2	1	0
DDB_G0268060	868	653	871	976	965	980	1142	940
DDB_G0268062	100	67	53	63	37	37	113	77
DDB_G0268064	787	645	36	52	26	23	9	5
DDB_G0268066	81	36	14	12	28	28	12	18
DDB_G0268068	499	423	335	368	418	419	390	319
DDB_G0268070	300	214	178	251	254	253	275	268
DDB_G0268072	1	4	1	2	2	3	95	77
DDB_G0268074	342	203	99	74	34	34	67	47
DDB_G0268076	37	24	23	14	17	10	6	6
DDB_G0268078	136	87	130	112	134	141	184	120
DDB_G0268080	923	692	422	481	549	569	645	507
DDB_G0268082	3	2	0	0	0	1	1	0
DDB_G0268084	375	295	229	258	52	58	42	32
DDB_G0268086	0	0	0	0	0	0	0	0
DDB_G0268088	579	424	176	241	31	53	43	21
DDB_G0268090	263	219	155	166	477	433	611	575
DDB_G0268092	51	46	12	24	45	33	34	26
DDB_G0268094	114	70	230	201	270	317	316	309
DDB_G0268096	24	21	10	11	15	12	19	7
DDB_G0268098	2086	1739	322	495	196	227	137	70
DDB_G0268100	377	264	66	104	93	114	70	57
DDB_G0268102	726	437	561	566	654	765	1318	1045
DDB_G0268104	1924	1654	1430	1562	1537	1561	1502	1264
DDB_G0268106	0	0	0	0	0	0	0	1
DDB_G0268108	0	2	0	0	0	1	1	0
DDB_G0268110	201	116	232	226	167	163	87	71
DDB_G0268112	116	71	37	43	31	25	22	18
DDB_G0268114	245	191	61	93	35	42	77	58
DDB_G0268116	122	78	113	101	174	181	128	100
DDB_G0268118	613	505	344	451	668	711	849	685
DDB_G0268120	0	0	1	1	0	0	0	0
DDB_G0268122	48	40	73	90	95	82	33	9
DDB_G0268124	3	7	1	1	1	0	1	0
DDB_G0268126	133	80	69	61	88	68	70	52
DDB_G0268128	0	0	0	0	0	0	0	0
DDB_G0268130	441	349	280	369	89	70	21	10
DDB_G0268132	565	379	341	392	560	616	539	438
DDB_G0268134	146	60	155	114	102	98	394	239
DDB_G0268136	1	0	0	1	0	0	0	0
DDB_G0268138	506	441	123	116	27	22	10	2
DDB_G0268140	1236	962	1584	1674	672	610	667	414
DDB_G0268142	418	300	234	300	124	80	49	32
DDB_G0268144	201	152	597	561	836	786	357	238
DDB_G0268146	50	31	17	11	3	6	6	8
DDB_G0268148	255	180	9	17	11	9	5	4
DDB_G0268150	0	0	0	0	0	0	0	0
DDB_G0268152	10	2	3	9	5	6	18	12
DDB_G0268154	259	160	242	225	351	369	397	326
DDB_G0268156	202	152	133	130	205	189	143	128
DDB_G0268158	226	152	12	19	14	23	8	3
DDB_G0268160	11	4	4	3	11	14	16	21
DDB_G0268162	119	71	130	153	220	215	314	292
DDB_G0268164	206	143	148	171	299	392	321	232
DDB_G0268166	2	4	3	1	2	1	0	0
DDB_G0268168	486	338	281	277	475	496	491	386
DDB_G0268170	1	1	1	0	3	0	1	0
DDB_G0268172	2	0	1	0	1	0	1	0
DDB_G0268174	0	0	0	0	0	0	0	0
DDB_G0268176	46	27	23	24	14	7	8	7
DDB_G0268178	29	15	8	19	4	6	2	3
DDB_G0268180	205	142	173	223	44	36	80	30
DDB_G0268182	259	229	138	179	131	137	101	86
DDB_G0268184	11	5	8	7	6	11	29	18
DDB_G0268186	161	111	37	60	48	47	97	92
DDB_G0268188	17	5	10	8	1	1	1	0
DDB_G0268190	177	131	107	107	299	325	514	430
DDB_G0268192	253	172	48	54	13	10	5	7
DDB_G0268194	412	351	198	218	200	171	137	89
DDB_G0268196	222	135	41	43	6	11	8	6
DDB_G0268198	227	160	8	11	3	5	3	1
DDB_G0268200	0	1	0	0	0	0	0	0
DDB_G0268202	100	73	41	46	36	35	2	1
DDB_G0268204	28	10	7	15	8	3	3	1
DDB_G0268206	10	6	0	1	0	1	0	0
DDB_G0268208	19	11	9	13	54	62	18	9
DDB_G0268210	349	252	289	363	82	45	25	13
DDB_G0268212	265	176	91	93	96	100	83	48
DDB_G0268214	7	9	5	2	0	3	1	2
DDB_G0268216	259	186	148	165	125	128	190	134
DDB_G0268218	555	385	417	418	746	762	822	703
DDB_G0268220	135	92	60	97	58	63	54	36
DDB_G0268222	1898	1646	1447	1568	747	672	273	126
DDB_G0268224	328	235	105	143	80	93	223	190
DDB_G0268226	0	0	0	0	0	0	0	0
DDB_G0268228	198	131	92	109	53	46	114	81
DDB_G0268230	254	176	44	46	54	49	21	10
DDB_G0268232	575	447	641	670	1105	1158	1481	1370
DDB_G0268234	3	0	0	0	1	2	0	0
DDB_G0268236	1124	841	474	433	336	399	1218	1003
DDB_G0268238	154	112	88	118	75	66	39	35
DDB_G0268240	131	113	59	67	61	72	45	24
DDB_G0268244	1526	1249	1112	1230	1405	1368	1237	998
DDB_G0268246	20	12	6	15	4	6	7	7
DDB_G0268248	1	0	0	0	0	0	0	1
DDB_G0268250	0	2	0	2	1	1	6	5
DDB_G0268252	338	264	52	62	26	27	39	13
DDB_G0268254	3	1	1	0	3	1	5	6
DDB_G0268258	394	261	118	227	30	10	11	6
DDB_G0268260	51	29	30	32	114	128	134	110
DDB_G0268264	0	0	0	0	0	0	0	0
DDB_G0268266	349	258	414	430	428	356	551	460
DDB_G0268268	101	67	57	54	50	49	55	43
DDB_G0268270	1182	960	1078	1123	889	789	135	81
DDB_G0268272	3	1	1	0	17	27	293	247
DDB_G0268274	109	88	100	102	41	30	20	22
DDB_G0268278	7	5	172	118	428	490	556	513
DDB_G0268280	31	23	11	12	11	3	7	6
DDB_G0268284	1	0	1	0	0	1	98	81
DDB_G0268286	14	10	5	2	43	76	251	201
DDB_G0268288	146	98	60	61	42	44	45	40
DDB_G0268290	0	0	0	0	0	3	0	0
DDB_G0268292	2	0	2	0	2	2	0	0
DDB_G0268294	4	3	1	2	0	0	0	0
DDB_G0268298	0	0	0	0	0	0	0	0
DDB_G0268300	0	0	0	0	0	0	0	0
DDB_G0268302	452	412	402	424	375	380	293	244
DDB_G0268304	3	1	2	1	15	17	862	904
DDB_G0268306	130	102	65	72	52	52	97	82
DDB_G0268310	0	0	3	1	47	58	217	203
DDB_G0268312	2	3	1	1	1	0	1	0
DDB_G0268314	1	1	34	33	8	2	9	5
DDB_G0268316	315	186	338	411	1075	1248	1438	1334
DDB_G0268318	8	12	12	13	70	80	128	105
DDB_G0268320	530	358	679	616	641	686	836	662
DDB_G0268322	13	18	26	143	10	6	5	5
DDB_G0268324	10	5	3	2	1	1	1	1
DDB_G0268326	3	3	0	0	0	0	0	1
DDB_G0268328	583	352	238	250	196	193	281	262
DDB_G0268330	620	558	442	483	365	381	353	238
DDB_G0268332	111	81	296	279	42	51	10	4
DDB_G0268334	328	210	110	134	88	95	156	89
DDB_G0268336	145	115	18	26	17	13	5	1
DDB_G0268338	0	0	0	0	0	1	0	0
DDB_G0268340	0	0	0	0	0	0	0	0
DDB_G0268342	0	0	0	0	0	0	0	0
DDB_G0268344	161	140	14	32	9	3	8	7
DDB_G0268346	105	71	32	22	347	483	486	451
DDB_G0268348	100	63	63	70	6	2	7	1
DDB_G0268350	146	82	85	90	269	318	387	323
DDB_G0268352	90	62	76	113	49	37	36	11
DDB_G0268354	737	505	730	696	1546	1528	1085	837
DDB_G0268358	240	183	94	126	147	136	208	141
DDB_G0268360	0	0	0	0	0	0	0	0
DDB_G0268362	48	26	47	34	178	211	233	172
DDB_G0268364	71	38	41	44	27	17	50	33
DDB_G0268366	121	79	40	48	71	62	78	67
DDB_G0268368	93	78	191	186	184	227	914	648
DDB_G0268370	0	0	0	0	2	1	0	0
DDB_G0268374	56	28	7	14	320	536	1939	1727
DDB_G0268376	0	1	1	3	0	0	0	1
DDB_G0268382	0	0	0	0	0	0	0	0
DDB_G0268384	894	677	576	617	228	183	45	28
DDB_G0268386	316	209	260	286	380	412	394	291
DDB_G0268388	50	46	29	28	18	15	14	11
DDB_G0268390	4	1	1	1	0	0	0	1
DDB_G0268394	325	221	554	548	523	580	709	635
DDB_G0268396	529	429	391	424	358	364	429	351
DDB_G0268398	1	0	0	0	0	0	13	9
DDB_G0268400	3	0	1	0	0	0	4	1
DDB_G0268402	229	190	158	178	94	96	122	75
DDB_G0268404	427	289	227	256	512	486	442	363
DDB_G0268406	2	0	1	1	0	0	2	0
DDB_G0268408	1	0	0	0	0	0	0	0
DDB_G0268410	30	27	25	19	29	21	45	28
DDB_G0268412	310	206	370	553	29	16	14	13
DDB_G0268420	730	554	846	973	414	283	112	56
DDB_G0268422	102	35	51	66	56	60	67	67
DDB_G0268424	453	368	255	279	338	328	422	320
DDB_G0268426	210	129	83	108	215	248	291	229
DDB_G0268428	3	0	2	0	0	0	0	0
DDB_G0268430	273	202	76	98	67	58	92	50
DDB_G0268432	7	6	6	2	13	16	12	9
DDB_G0268434	24	21	137	131	11	12	23	14
DDB_G0268438	18	12	15	18	11	16	3	0
DDB_G0268440	0	0	0	0	0	0	0	0
DDB_G0268442	171	118	38	55	105	98	100	70
DDB_G0268444	95	50	39	34	43	47	41	21
DDB_G0268446	79	46	7	7	13	14	30	27
DDB_G0268448	425	320	156	187	56	42	19	10
DDB_G0268450	27	12	17	12	27	40	3	2
DDB_G0268452	291	208	182	198	278	312	281	244
DDB_G0268454	13	7	1	3	39	21	4	4
DDB_G0268456	4	5	1	0	2	0	1	2
DDB_G0268458	0	0	0	0	0	0	0	1
DDB_G0268460	0	0	0	0	0	0	0	0
DDB_G0268462	152	125	247	246	333	370	77	43
DDB_G0268464	0	0	0	0	0	0	0	0
DDB_G0268466	0	0	0	0	0	0	2	5
DDB_G0268470	1	0	1	0	0	0	0	0
DDB_G0268472	1165	869	523	630	233	202	53	25
DDB_G0268474	0	0	0	0	0	0	0	0
DDB_G0268476	2	0	0	0	0	0	0	0
DDB_G0268478	72	52	42	47	67	55	47	44
DDB_G0268480	255	188	151	158	244	238	226	181
DDB_G0268482	9	3	4	1	1	3	1	0
DDB_G0268484	5	3	0	0	3	1	3	0
DDB_G0268486	2	1	1	2	0	6	146	148
DDB_G0268488	0	0	0	0	0	0	1	0
DDB_G0268490	0	0	1	0	1	0	30	35
DDB_G0268492	357	249	267	294	280	271	224	197
DDB_G0268494	17	16	7	19	8	5	7	7
DDB_G0268496	626	465	61	114	28	40	32	19
DDB_G0268498	540	344	1220	1055	277	230	426	303
DDB_G0268500	407	287	395	378	1637	1520	778	644
DDB_G0268502	49	23	37	58	123	105	71	57
DDB_G0268504	207	137	585	396	2464	2563	3180	2793
DDB_G0268506	266	168	257	271	18	20	13	9
DDB_G0268508	0	0	0	0	0	0	0	0
DDB_G0268510	0	0	0	0	0	0	0	0
DDB_G0268512	77	53	53	53	22	29	198	96
DDB_G0268516	208	117	83	99	73	84	64	44
DDB_G0268518	307	230	23	49	9	13	4	0
DDB_G0268520	170	117	100	129	146	192	212	171
DDB_G0268522	201	136	121	135	145	158	119	94
DDB_G0268524	0	0	0	0	0	0	0	0
DDB_G0268526	224	155	144	159	162	135	66	48
DDB_G0268528	2	0	37	32	1	1	2	2
DDB_G0268534	446	377	146	184	86	79	104	69
DDB_G0268536	259	177	95	115	232	176	133	94
DDB_G0268538	859	738	750	769	960	1017	1074	942
DDB_G0268540	0	0	3	1	0	0	2	0
DDB_G0268542	2	2	0	0	1	0	4	1
DDB_G0268544	0	0	0	0	0	0	1	0
DDB_G0268546	37	33	24	25	66	67	79	47
DDB_G0268548	794	582	899	778	325	241	125	83
DDB_G0268550	1	0	0	0	12	27	39	30
DDB_G0268552	160	102	128	160	387	378	277	219
DDB_G0268554	39	17	32	31	35	36	54	31
DDB_G0268556	37	25	61	44	124	133	181	146
DDB_G0268558	179	117	61	74	21	12	18	9
DDB_G0268560	188	109	82	128	83	77	61	37
DDB_G0268562	1	1	0	0	1	1	0	0
DDB_G0268564	234	196	67	86	9	26	16	8
DDB_G0268566	141	83	46	43	31	25	35	19
DDB_G0268568	0	0	0	0	0	1	0	0
DDB_G0268570	87	45	100	136	66	63	11	2
DDB_G0268572	3	0	0	0	9	7	17	16
DDB_G0268574	368	323	277	314	238	242	277	175
DDB_G0268576	222	135	173	194	354	306	467	371
DDB_G0268578	787	536	520	554	507	533	1218	1031
DDB_G0268580	0	0	0	0	0	0	0	0
DDB_G0268582	0	0	0	0	0	0	0	0
DDB_G0268584	0	0	1	1	0	0	0	1
DDB_G0268586	287	213	166	177	247	262	314	250
DDB_G0268588	44	32	40	39	8	22	17	15
DDB_G0268590	162	88	49	94	22	19	31	15
DDB_G0268592	1601	1267	1346	1441	684	795	1666	1371
DDB_G0268594	0	0	0	0	13	25	199	153
DDB_G0268596	0	0	0	0	0	0	0	0
DDB_G0268598	0	0	0	0	0	0	0	0
DDB_G0268600	260	217	629	633	606	584	335	227
DDB_G0268602	3	1	1	0	3	5	1	3
DDB_G0268604	0	0	0	0	0	0	0	0
DDB_G0268606	0	0	1	0	0	0	0	0
DDB_G0268608	0	0	0	0	0	0	0	0
DDB_G0268610	0	0	0	0	0	0	0	0
DDB_G0268612	0	0	0	0	0	0	0	0
DDB_G0268614	654	450	175	267	125	130	185	138
DDB_G0268616	1141	720	538	625	416	469	461	357
DDB_G0268618	524	427	297	348	554	549	678	583
DDB_G0268620	880	712	1049	1096	533	434	184	107
DDB_G0268622	80	52	76	85	140	162	116	78
DDB_G0268624	207	123	79	86	91	95	86	68
DDB_G0268626	69	36	8	5	11	6	2	2
DDB_G0268628	282	216	68	115	44	31	56	45
DDB_G0268630	980	892	393	502	132	165	80	33
DDB_G0268632	3273	2547	3791	3644	1975	1919	2273	1783
DDB_G0268634	173	129	130	165	235	216	225	152
DDB_G0268636	221	137	120	162	397	424	800	615
DDB_G0268638	436	287	344	290	317	414	516	454
DDB_G0268640	28	16	7	5	5	7	43	44
DDB_G0268642	620	465	377	379	416	447	462	341
DDB_G0268644	11	6	3	2	10	14	58	68
DDB_G0268646	15	6	4	7	7	4	7	5
DDB_G0268650	100	64	47	68	111	124	344	254
DDB_G0268652	623	504	196	287	310	294	322	298
DDB_G0268656	0	1	0	0	10	19	93	84
DDB_G0268660	53	26	45	24	7	7	7	2
DDB_G0268662	184	116	28	25	31	30	101	79
DDB_G0268664	1262	1022	1053	1173	893	955	1027	856
DDB_G0268666	92	60	39	53	60	51	66	39
DDB_G0268668	48	38	30	42	34	42	36	32
DDB_G0268670	0	0	0	0	0	0	1	0
DDB_G0268672	0	0	0	0	0	0	0	0
DDB_G0268674	0	0	0	0	0	0	0	0
DDB_G0268676	0	0	0	0	0	0	0	0
DDB_G0268678	195	119	48	78	69	63	74	61
DDB_G0268680	141	114	483	505	85	117	619	405
DDB_G0268684	500	321	197	241	248	210	185	134
DDB_G0268686	99	56	97	109	90	103	251	215
DDB_G0268688	0	0	0	0	0	0	0	0
DDB_G0268690	0	0	0	0	0	0	0	0
DDB_G0268692	2	0	0	0	2	5	3	0
DDB_G0268694	0	0	1	0	0	0	0	0
DDB_G0268696	410	276	508	587	73	94	84	41
DDB_G0268698	309	214	214	207	253	311	392	279
DDB_G0268702	1498	1214	1133	1192	1141	1080	1162	963
DDB_G0268704	76	48	61	65	77	60	86	65
DDB_G0268706	87	59	38	52	62	70	99	75
DDB_G0268708	13	4	3	3	6	3	6	5
DDB_G0268710	110	30	136	85	41	33	57	37
DDB_G0268712	2	1	8	1	1	0	1	0
DDB_G0268714	204	117	17	23	8	14	21	11
DDB_G0268716	111	73	57	55	57	52	33	20
DDB_G0268718	284	197	11	16	5	6	3	5
DDB_G0268720	172	157	121	148	146	142	110	91
DDB_G0268724	0	0	0	0	0	0	0	0
DDB_G0268726	0	0	0	0	0	0	0	0
DDB_G0268730	0	0	0	0	0	0	0	0
DDB_G0268732	0	0	0	0	0	0	0	0
DDB_G0268734	1	0	0	1	0	0	0	0
DDB_G0268738	0	0	0	0	0	0	0	0
DDB_G0268740	6	5	1	0	0	0	0	0
DDB_G0268742	85	59	36	34	27	33	32	30
DDB_G0268744	52	30	24	12	4	10	8	12
DDB_G0268746	296	203	148	185	343	328	345	259
DDB_G0268748	0	1	0	0	0	0	0	0
DDB_G0268750	0	0	0	0	0	0	0	0
DDB_G0268752	0	0	0	0	0	0	0	0
DDB_G0268754	142	99	92	111	127	175	965	776
DDB_G0268756	3	5	1	1	1	0	7	1
DDB_G0268758	1543	1408	1065	1137	1220	1196	1014	866
DDB_G0268760	412	309	311	339	188	153	75	38
DDB_G0268762	479	366	38	66	28	31	33	7
DDB_G0268764	957	612	326	327	73	91	96	43
DDB_G0268772	47	36	14	15	24	28	48	50
DDB_G0268774	77	44	11	26	17	17	21	22
DDB_G0268776	198	160	28	47	5	4	12	3
DDB_G0268778	631	463	510	512	823	814	610	504
DDB_G0268780	1	0	2	2	4	1	1	2
DDB_G0268782	89	56	39	57	36	29	26	14
DDB_G0268784	4	1	4	2	1	1	4	2
DDB_G0268786	282	202	53	88	36	40	35	40
DDB_G0268788	10	6	3	8	3	6	2	0
DDB_G0268790	848	786	756	769	793	798	737	644
DDB_G0268792	377	239	248	227	46	54	21	20
DDB_G0268794	182	149	152	180	363	405	390	336
DDB_G0268796	102	87	2	18	4	3	1	1
DDB_G0268798	35	29	3	1	1	2	2	0
DDB_G0268800	0	0	3	2	8	12	2	2
DDB_G0268802	3	2	4	8	5	14	20	19
DDB_G0268806	1	2	2	2	0	0	1	0
DDB_G0268808	102	53	81	99	85	89	79	65
DDB_G0268810	2935	2424	711	846	337	382	382	182
DDB_G0268812	0	0	0	1	0	0	0	0
DDB_G0268814	118	73	48	66	55	66	138	132
DDB_G0268816	438	306	163	253	147	126	109	72
DDB_G0268818	255	173	126	141	141	158	121	119
DDB_G0268820	120	77	72	80	107	110	132	76
DDB_G0268822	693	469	970	924	756	742	303	215
DDB_G0268824	194	107	8	19	6	11	2	3
DDB_G0268826	82	59	67	67	131	153	180	135
DDB_G0268828	297	256	277	311	143	114	16	6
DDB_G0268830	2	2	2	1	0	0	2	4
DDB_G0268832	2	1	1	2	12	24	128	117
DDB_G0268834	0	0	0	0	0	0	0	0
DDB_G0268836	1	4	6	1	1	1	8	5
DDB_G0268838	4	0	71	30	1	0	0	1
DDB_G0268840	15	2	2	4	6	10	9	11
DDB_G0268842	0	0	0	0	0	0	0	0
DDB_G0268844	16	12	3	7	2	0	1	0
DDB_G0268846	358	226	130	192	278	290	162	94
DDB_G0268848	1114	807	836	813	392	235	47	19
DDB_G0268850	124	67	86	81	1270	1601	1449	1247
DDB_G0268852	177	118	296	236	1618	1885	2123	1871
DDB_G0268854	143	98	68	61	806	1006	2082	1849
DDB_G0268856	1	0	1	0	21	24	55	37
DDB_G0268858	7	8	2	3	1	1	1	4
DDB_G0268860	481	322	321	402	485	469	540	415
DDB_G0268862	542	385	14	19	77	116	182	140
DDB_G0268864	279	224	181	195	532	505	492	432
DDB_G0268866	29	19	11	17	27	29	43	24
DDB_G0268868	706	468	29	45	36	51	34	15
DDB_G0268870	768	643	435	432	361	413	437	343
DDB_G0268872	178	89	141	106	71	82	156	80
DDB_G0268874	38	25	22	26	69	81	289	221
DDB_G0268876	825	591	432	443	288	256	205	132
DDB_G0268878	1534	1366	9	11	15	8	10	11
DDB_G0268880	77	54	25	39	57	75	83	71
DDB_G0268882	1	1	0	0	0	0	6	4
DDB_G0268884	13	16	14	6	24	32	258	261
DDB_G0268886	9	4	12	2	6	5	44	61
DDB_G0268888	301	228	261	257	596	768	1078	873
DDB_G0268890	198	130	68	81	23	12	7	3
DDB_G0268892	278	213	806	873	159	157	229	139
DDB_G0268894	0	0	0	0	0	0	2	3
DDB_G0268896	0	0	0	0	0	1	0	0
DDB_G0268898	539	382	34	46	28	21	17	2
DDB_G0268900	34	17	1	2	1	5	1	0
DDB_G0268902	24	10	5	13	2	6	3	1
DDB_G0268904	216	146	196	279	81	76	118	53
DDB_G0268906	0	0	0	1	0	0	0	0
DDB_G0268908	4	3	2	3	5	3	0	1
DDB_G0268910	14	3	1	7	0	1	0	1
DDB_G0268914	469	307	132	179	139	149	248	202
DDB_G0268916	31	23	24	22	22	20	8	10
DDB_G0268918	4	7	11	8	4	12	3	5
DDB_G0268920	103	67	193	144	869	960	857	702
DDB_G0268922	271	138	111	83	76	87	174	105
DDB_G0268924	90	62	58	51	36	23	27	14
DDB_G0268926	0	0	0	1	0	0	0	0
DDB_G0268928	767	611	1017	1047	959	930	732	636
DDB_G0268930	0	0	0	0	0	0	0	0
DDB_G0268932	0	0	0	1	0	0	0	0
DDB_G0268934	45	35	11	18	9	11	30	27
DDB_G0268938	0	0	0	0	0	0	0	0
DDB_G0268942	0	0	0	0	0	0	0	0
DDB_G0268944	0	0	0	0	0	0	0	0
DDB_G0268946	1	1	0	0	0	1	0	0
DDB_G0268948	1109	1032	283	347	520	487	217	171
DDB_G0268950	62	30	6	8	23	21	11	11
DDB_G0268958	25	20	22	16	28	27	27	15
DDB_G0268960	25	22	11	11	20	27	22	28
DDB_G0268962	44	34	10	16	2	2	3	1
DDB_G0268964	25	20	21	16	8	8	10	10
DDB_G0268966	863	735	951	1004	857	792	601	515
DDB_G0268968	91	72	146	177	133	132	226	170
DDB_G0268970	740	617	121	164	57	62	18	12
DDB_G0268974	1	0	1	0	0	0	0	0
DDB_G0268978	0	0	0	0	0	0	0	0
DDB_G0268980	0	0	0	0	1	0	0	0
DDB_G0268982	24	17	5	8	7	1	4	6
DDB_G0268984	0	0	1	3	0	2	8	8
DDB_G0268986	0	0	0	0	0	0	0	0
DDB_G0268988	595	466	299	351	203	171	245	153
DDB_G0268990	53	52	22	27	8	10	18	9
DDB_G0268992	42	30	10	22	9	5	1	1
DDB_G0268994	68	44	28	31	59	65	74	76
DDB_G0268996	597	425	11	7	20	18	16	14
DDB_G0269000	431	340	175	228	280	286	412	330
DDB_G0269004	31	24	10	14	1	3	1	1
DDB_G0269006	908	638	486	536	811	860	953	764
DDB_G0269008	0	1	2	2	2	1	2	1
DDB_G0269010	0	3	0	0	0	0	5	2
DDB_G0269012	1	0	0	0	0	0	0	0
DDB_G0269014	376	231	272	261	532	549	1106	749
DDB_G0269016	2575	2382	1953	2098	1851	1848	1316	1114
DDB_G0269018	6	6	9	12	60	62	139	124
DDB_G0269020	0	0	0	0	0	0	0	0
DDB_G0269022	658	463	363	411	739	750	668	579
DDB_G0269024	85	49	39	54	80	70	67	71
DDB_G0269026	5	5	3	3	0	0	2	1
DDB_G0269028	0	0	0	0	0	0	0	0
DDB_G0269030	0	0	0	0	0	0	0	0
DDB_G0269032	214	145	240	238	234	198	211	144
DDB_G0269034	849	657	363	447	473	502	464	366
DDB_G0269036	0	0	0	0	0	0	0	0
DDB_G0269038	640	591	534	545	504	504	431	365
DDB_G0269040	2821	2235	2202	2678	2143	1729	312	110
DDB_G0269042	23	16	9	10	3	6	12	10
DDB_G0269044	3	2	3	0	4	1	23	36
DDB_G0269046	3031	2400	1909	2071	2022	1504	217	83
DDB_G0269048	898	587	222	182	132	133	671	600
DDB_G0269050	830	679	280	339	160	230	53	28
DDB_G0269052	103	64	52	69	144	145	166	138
DDB_G0269054	364	265	117	165	165	180	146	95
DDB_G0269056	1	0	0	0	1	0	0	0
DDB_G0269058	0	0	0	0	0	0	0	0
DDB_G0269060	271	197	164	240	49	72	36	31
DDB_G0269062	362	271	249	280	229	178	128	95
DDB_G0269064	0	0	0	0	0	0	0	0
DDB_G0269066	0	0	0	0	0	0	0	0
DDB_G0269068	0	0	0	0	0	0	0	0
DDB_G0269070	5	5	10	5	15	20	23	18
DDB_G0269072	46	24	7	19	5	1	1	1
DDB_G0269074	33	15	4	7	1	0	1	1
DDB_G0269076	0	0	0	0	0	0	0	0
DDB_G0269078	2	1	0	2	0	0	2	2
DDB_G0269080	0	0	1	0	2	0	7	7
DDB_G0269082	0	0	1	0	0	1	0	0
DDB_G0269084	15	14	17	16	5	5	15	7
DDB_G0269086	97	78	40	46	6	17	14	6
DDB_G0269088	1	1	12	2	6	1	3	5
DDB_G0269090	1	2	0	0	0	2	0	0
DDB_G0269092	13	6	109	79	8	9	19	13
DDB_G0269094	0	0	0	0	0	0	0	0
DDB_G0269096	8	1	23	14	22	23	19	13
DDB_G0269100	731	491	2959	2515	1553	1731	3327	2626
DDB_G0269102	750	666	808	807	584	556	541	463
DDB_G0269104	450	395	399	410	351	320	323	269
DDB_G0269106	462	372	28	23	96	99	125	83
DDB_G0269108	9	7	6	4	4	4	2	2
DDB_G0269110	827	705	799	818	674	670	679	572
DDB_G0269112	7	5	11	5	1	8	4	5
DDB_G0269114	498	428	206	224	220	266	292	170
DDB_G0269116	0	0	0	0	0	0	0	0
DDB_G0269118	0	0	0	0	0	0	0	0
DDB_G0269120	731	656	545	615	496	458	433	358
DDB_G0269122	1833	1719	1389	1383	1167	1136	817	657
DDB_G0269124	111	60	49	42	17	15	88	62
DDB_G0269126	309	192	131	146	58	52	50	31
DDB_G0269128	0	0	0	0	6	11	55	56
DDB_G0269130	471	368	341	367	685	715	692	601
DDB_G0269132	10	3	3	4	3	4	120	66
DDB_G0269134	488	431	665	673	563	506	621	389
DDB_G0269136	317	228	498	457	199	191	382	202
DDB_G0269138	1097	1013	1082	1099	1029	1020	1110	1036
DDB_G0269140	1663	1344	1958	1813	835	798	1373	1159
DDB_G0269142	1367	1131	1025	1108	393	473	528	372
DDB_G0269144	2936	2753	2662	2702	2817	2763	2599	2350
DDB_G0269146	416	272	843	734	260	240	692	423
DDB_G0269148	2069	1764	1474	1547	1942	2009	1974	1716
DDB_G0269150	665	422	628	614	270	279	638	528
DDB_G0269152	292	203	183	192	460	464	489	415
DDB_G0269154	2886	2436	2060	2234	3251	3279	3370	2951
DDB_G0269156	3697	3224	3938	3905	2389	2148	2205	1399
DDB_G0269158	2875	2325	2253	2437	2411	2629	2772	2449
DDB_G0269160	332	270	665	613	330	269	383	196
DDB_G0269162	449	310	354	362	538	544	556	434
DDB_G0269164	727	557	785	875	506	521	563	488
DDB_G0269166	1981	1511	2251	2192	2632	2671	2763	2480
DDB_G0269168	1305	1079	901	990	492	429	261	174
DDB_G0269170	264	217	108	94	114	111	99	95
DDB_G0269172	287	186	165	226	140	113	196	158
DDB_G0269174	461	365	321	362	375	368	360	325
DDB_G0269176	12	8	7	13	5	9	5	2
DDB_G0269178	7	3	2	0	3	2	4	6
DDB_G0269180	687	529	284	488	88	55	29	9
DDB_G0269182	805	636	299	340	203	223	94	88
DDB_G0269184	251	197	257	272	364	379	402	377
DDB_G0269186	640	514	339	400	122	140	166	118
DDB_G0269188	722	537	442	496	624	618	665	513
DDB_G0269190	1766	1563	911	1114	654	639	490	364
DDB_G0269192	723	561	267	362	239	199	260	221
DDB_G0269194	785	611	432	433	401	414	891	665
DDB_G0269196	2067	1842	1917	1933	1606	1555	1435	1198
DDB_G0269198	190	100	178	167	138	121	101	63
DDB_G0269200	1589	1337	1992	1969	1367	1385	1597	1403
DDB_G0269202	1044	901	1745	1821	269	320	273	97
DDB_G0269204	265	197	261	273	902	681	492	416
DDB_G0269206	645	395	89	87	1575	1715	2467	2413
DDB_G0269208	37	10	5	3	7	2	7	3
DDB_G0269210	6	7	5	17	63	108	29	17
DDB_G0269212	1520	1143	99	141	147	144	40	29
DDB_G0269214	1816	1510	258	373	166	235	978	909
DDB_G0269216	176	146	62	100	132	137	101	83
DDB_G0269218	131	112	36	41	17	9	16	11
DDB_G0269220	99	76	22	27	20	20	15	18
DDB_G0269222	67	46	65	54	702	973	1162	1017
DDB_G0269224	232	166	257	287	97	80	77	55
DDB_G0269226	1890	1564	733	865	394	346	141	80
DDB_G0269228	152	90	133	203	166	153	277	200
DDB_G0269230	281	251	247	260	263	265	230	191
DDB_G0269232	106	78	56	49	68	59	57	44
DDB_G0269234	186	152	283	276	198	168	286	223
DDB_G0269236	743	651	632	694	490	490	451	357
DDB_G0269238	809	698	549	644	649	715	715	645
DDB_G0269240	244	234	272	267	285	283	291	213
DDB_G0269242	2380	2004	2134	2256	1654	1506	1073	711
DDB_G0269244	198	116	151	148	240	264	264	181
DDB_G0269246	1427	1150	685	816	430	345	192	92
DDB_G0269248	1004	906	478	542	170	161	85	28
DDB_G0269250	1331	967	1010	1037	1661	1691	1473	1042
DDB_G0269252	1056	776	1089	1263	1240	1337	1639	1298
DDB_G0269254	134	90	34	10	13	12	49	42
DDB_G0269256	117	73	67	56	20	19	21	20
DDB_G0269258	6	4	0	0	0	0	0	0
DDB_G0269260	1	1	0	0	0	0	0	1
DDB_G0269262	70	64	28	32	29	33	21	16
DDB_G0269264	1	1	0	1	0	0	2	0
DDB_G0269266	6	1	0	1	1	1	3	0
DDB_G0269268	2	2	0	0	0	1	3	1
DDB_G0269270	141	97	47	50	13	9	4	24
DDB_G0269272	209	136	104	131	36	33	35	30
DDB_G0269274	244	143	79	111	180	154	91	60
DDB_G0269276	122	94	98	94	174	164	139	94
DDB_G0269278	57	24	11	11	7	6	6	4
DDB_G0269280	14	16	13	10	85	105	524	456
DDB_G0269282	687	567	238	314	270	250	158	115
DDB_G0269284	433	294	249	301	372	392	414	315
DDB_G0269286	237	154	112	134	165	187	249	213
DDB_G0269288	1059	660	396	452	627	710	981	805
DDB_G0269290	1275	1071	862	930	403	427	358	247
DDB_G0269292	585	344	409	436	678	663	716	641
DDB_G0269294	162	98	74	66	112	105	126	107
DDB_G0269296	127	88	204	182	54	32	29	5
DDB_G0269298	739	505	1424	1238	1380	1478	1468	1143
DDB_G0269300	159	94	42	74	70	69	79	66
DDB_G0269302	183	125	15	22	14	13	7	4
DDB_G0269304	95	41	0	1	2	5	5	2
DDB_G0269306	185	137	69	64	117	140	146	128
DDB_G0269308	93	66	30	33	19	21	6	5
DDB_G0269312	631	461	42	26	35	30	39	33
DDB_G0269318	0	0	0	0	0	0	0	0
DDB_G0269320	0	0	0	0	0	0	0	0
DDB_G0269322	599	494	384	393	221	206	148	105
DDB_G0269324	53	31	13	32	4	3	1	0
DDB_G0269326	352	202	279	289	197	198	85	56
DDB_G0269328	136	80	132	118	100	117	164	140
DDB_G0269330	11	12	4	8	34	32	37	27
DDB_G0269332	710	502	527	549	784	842	825	694
DDB_G0269334	113	97	328	314	233	249	593	387
DDB_G0269336	0	0	0	0	0	0	0	0
DDB_G0269338	240	171	50	54	44	45	72	69
DDB_G0269340	742	627	235	269	101	110	174	120
DDB_G0269342	161	138	113	112	119	121	101	92
DDB_G0269344	859	675	29	27	23	38	29	14
DDB_G0269346	6	3	0	0	1	0	0	0
DDB_G0269348	412	270	184	188	71	99	185	133
DDB_G0269350	33	25	12	9	3	7	1	3
DDB_G0269352	129	76	83	84	18	14	18	6
DDB_G0269354	503	368	1150	1247	269	223	196	91
DDB_G0269356	89	67	38	38	44	43	52	48
DDB_G0269358	411	287	162	192	301	309	337	247
DDB_G0269360	3	1	4	3	5	5	31	18
DDB_G0269362	447	336	492	568	217	182	250	163
DDB_G0269364	1544	1061	6410	6244	496	501	148	54
DDB_G0269368	151	104	83	86	160	183	225	172
DDB_G0269370	247	168	170	206	121	108	101	81
DDB_G0269372	481	423	317	344	318	301	233	205
DDB_G0269374	274	162	109	119	75	52	41	30
DDB_G0269376	107	86	3	12	2	6	8	3
DDB_G0269378	68	52	60	67	38	30	67	49
DDB_G0269380	2592	2007	2130	2286	2204	2348	2603	2130
DDB_G0269382	2024	1706	1440	1554	980	821	229	97
DDB_G0269384	20	10	6	9	13	14	12	10
DDB_G0269386	42	33	129	88	22	18	13	6
DDB_G0269388	1070	806	1628	1480	125	115	130	93
DDB_G0269390	0	1	0	0	0	0	0	0
DDB_G0269392	5	3	0	0	0	0	1	2
DDB_G0269394	231	147	15	21	2	8	5	9
DDB_G0269398	153	113	114	141	23	25	36	19
DDB_G0269400	604	475	472	490	551	526	581	469
DDB_G0269402	3	2	0	2	0	2	1	3
DDB_G0269404	131	96	91	101	89	100	126	101
DDB_G0269406	17	11	12	17	7	11	43	28
DDB_G0269408	7	7	6	6	7	7	12	12
DDB_G0269410	1180	1075	116	103	56	53	45	21
DDB_G0269412	608	426	305	351	298	271	309	249
DDB_G0269414	999	895	306	384	182	218	75	46
DDB_G0269416	135	87	44	62	23	18	21	14
DDB_G0269418	235	197	55	64	45	43	74	48
DDB_G0269420	5	4	2	9	3	4	26	14
DDB_G0269422	0	0	0	0	0	0	0	0
DDB_G0269424	454	283	650	592	782	886	1223	1096
DDB_G0269426	13	5	9	5	4	5	17	9
DDB_G0269428	0	0	0	0	0	0	0	1
DDB_G0269430	463	309	283	315	512	554	822	615
DDB_G0269432	616	429	275	368	466	540	868	696
DDB_G0269434	0	0	0	0	0	0	0	0
DDB_G0269436	0	0	11	20	4	2	20	4
DDB_G0269438	956	806	534	504	341	358	541	346
DDB_G0269440	208	135	52	81	114	109	108	84
DDB_G0269442	451	321	206	252	352	349	548	438
DDB_G0269444	902	749	367	444	518	526	543	428
DDB_G0269446	14	14	6	11	30	21	93	64
DDB_G0269448	177	125	123	166	63	48	35	23
DDB_G0269450	69	33	42	49	27	27	61	34
DDB_G0269452	809	510	485	545	1206	1292	2175	1767
DDB_G0269454	1132	985	907	928	561	567	626	494
DDB_G0269456	6	3	0	3	1	0	0	0
DDB_G0269458	1017	935	828	894	762	787	688	525
DDB_G0269460	1732	1215	746	912	940	897	882	697
DDB_G0269462	2627	1974	2823	2701	2991	2943	2774	2035
DDB_G0269464	89	56	4	9	1	4	4	0
DDB_G0269466	225	153	62	74	37	31	63	55
DDB_G0269468	0	0	0	0	0	0	0	0
DDB_G0269470	678	553	24	35	11	19	17	7
DDB_G0269472	516	437	408	440	592	617	605	535
DDB_G0269474	1807	1496	391	516	1775	1948	2379	2193
DDB_G0269476	6	4	9	3	994	1105	878	730
DDB_G0269478	0	0	0	0	2	0	0	2
DDB_G0269480	2	1	0	2	2	2	1	1
DDB_G0269482	408	277	407	451	840	942	1122	918
DDB_G0269484	0	0	0	0	0	0	1	0
DDB_G0269486	241	144	62	101	52	43	84	53
DDB_G0269488	296	236	88	114	39	26	10	6
DDB_G0269492	0	0	0	0	0	0	0	0
DDB_G0269494	2	1	1	5	0	3	2	2
DDB_G0269496	366	220	363	342	76	67	217	158
DDB_G0269498	0	0	0	1	0	1	0	0
DDB_G0269500	84	58	56	83	52	53	95	98
DDB_G0269502	563	369	161	216	195	192	210	169
DDB_G0269504	28	15	8	9	6	4	3	2
DDB_G0269506	49	33	10	6	27	24	27	20
DDB_G0269508	6	7	3	1	0	4	3	1
DDB_G0269510	249	186	214	243	324	317	380	313
DDB_G0269512	151	114	97	115	113	138	125	103
DDB_G0269514	44	24	20	18	3	2	5	1
DDB_G0269516	2	1	0	0	0	0	0	0
DDB_G0269518	0	0	0	0	0	0	0	0
DDB_G0269520	167	126	292	286	134	138	92	65
DDB_G0269522	230	142	149	163	238	285	414	356
DDB_G0269526	696	514	313	398	402	373	415	336
DDB_G0269528	20	21	103	65	17	20	19	17
DDB_G0269530	72	43	11	7	19	23	23	26
DDB_G0269532	0	0	1	0	0	0	0	0
DDB_G0269534	4	5	1	1	7	6	7	13
DDB_G0269536	14	11	5	2	3	7	6	6
DDB_G0269538	29	26	15	14	41	32	60	40
DDB_G0269540	20	8	2	4	3	3	3	5
DDB_G0269542	10	8	5	2	6	4	13	10
DDB_G0269544	92	70	31	61	7	8	1	1
DDB_G0269546	797	488	398	459	79	84	36	16
DDB_G0269548	61	40	440	399	101	98	316	261
DDB_G0269550	422	283	162	185	65	69	14	10
DDB_G0269552	115	80	52	43	59	54	44	38
DDB_G0269554	576	421	119	228	150	138	236	220
DDB_G0269556	282	232	205	218	356	347	385	344
DDB_G0269558	2	2	2	2	0	0	2	2
DDB_G0269560	100	55	53	59	201	196	251	200
DDB_G0269562	45	32	46	38	13	13	5	3
DDB_G0269564	538	456	187	245	59	74	152	66
DDB_G0269566	2	0	2	1	2	2	93	97
DDB_G0269568	108	74	71	85	87	71	88	56
DDB_G0269570	293	219	154	181	123	114	144	127
DDB_G0269572	297	156	1697	1793	175	145	88	44
DDB_G0269574	336	293	101	138	51	34	60	36
DDB_G0269576	160	118	81	95	53	54	66	37
DDB_G0269578	1	0	0	0	0	0	0	1
DDB_G0269580	306	209	239	234	511	467	307	262
DDB_G0269582	142	72	106	115	259	293	144	106
DDB_G0269584	65	40	40	73	20	15	11	4
DDB_G0269586	4	2	9	2	1	0	4	0
DDB_G0269588	855	704	376	515	522	476	485	379
DDB_G0269590	281	210	178	204	39	39	49	40
DDB_G0269592	179	137	83	85	44	60	96	69
DDB_G0269594	564	427	383	463	231	250	463	368
DDB_G0269596	40	24	9	16	54	48	12	10
DDB_G0269598	6	1	0	0	1	3	3	0
DDB_G0269600	402	289	121	196	50	40	11	6
DDB_G0269602	455	349	198	220	24	17	12	5
DDB_G0269604	0	2	0	0	1	1	1	0
DDB_G0269606	56	35	22	25	31	33	36	21
DDB_G0269608	649	524	397	467	1534	1272	236	134
DDB_G0269610	209	134	376	278	328	302	797	551
DDB_G0269614	219	148	321	300	297	283	470	330
DDB_G0269616	275	241	112	128	83	92	18	10
DDB_G0269618	8	2	9	5	25	21	73	58
DDB_G0269620	85	30	105	136	117	102	7	6
DDB_G0269622	2	3	4	10	5	5	4	0
DDB_G0269624	338	222	339	416	303	311	612	447
DDB_G0269626	101	71	100	102	26	12	82	64
DDB_G0269628	1624	1310	985	868	982	875	291	137
DDB_G0269630	657	514	658	644	481	489	552	385
DDB_G0269632	168	110	51	64	27	33	72	50
DDB_G0269634	0	1	0	0	0	0	0	0
DDB_G0269636	278	184	225	272	373	416	378	314
DDB_G0269638	139	95	78	114	117	116	96	92
DDB_G0269640	362	292	68	99	46	53	21	7
DDB_G0269642	265	181	15	14	18	14	14	4
DDB_G0269644	548	389	153	194	62	56	89	72
DDB_G0269646	161	77	78	93	153	172	171	144
DDB_G0269648	2	1	2	1	4	4	73	56
DDB_G0269650	1	0	0	0	0	0	0	0
DDB_G0269652	0	0	0	0	0	0	3	2
DDB_G0269654	3	0	0	0	0	1	0	0
DDB_G0269656	1	0	0	0	0	0	0	0
DDB_G0269658	322	243	46	85	14	11	4	5
DDB_G0269662	0	0	0	0	0	0	0	1
DDB_G0269664	260	220	344	356	390	327	285	225
DDB_G0269666	21	13	8	5	9	10	8	7
DDB_G0269668	283	219	245	244	222	198	187	140
DDB_G0269670	628	469	430	521	831	703	370	303
DDB_G0269672	0	0	0	0	0	0	0	0
DDB_G0269674	0	0	0	0	0	0	0	0
DDB_G0269676	67	46	19	22	8	15	21	20
DDB_G0269678	613	411	261	329	1182	1360	1606	1335
DDB_G0269680	126	74	38	45	46	44	55	44
DDB_G0269682	544	378	373	356	414	444	722	545
DDB_G0269684	380	257	115	219	37	27	11	12
DDB_G0269686	714	449	497	512	638	619	410	286
DDB_G0269688	945	707	23	52	26	49	24	11
DDB_G0269692	27	16	24	26	25	27	33	25
DDB_G0269694	893	520	764	752	409	395	683	465
DDB_G0269696	232	158	122	160	241	248	452	387
DDB_G0269698	158	111	101	135	23	23	25	28
DDB_G0269700	252	172	113	154	60	61	84	63
DDB_G0269702	6	3	2	1	34	36	34	30
DDB_G0269704	441	296	243	264	238	272	264	220
DDB_G0269706	75	42	77	127	123	110	58	43
DDB_G0269708	325	273	255	313	121	121	148	93
DDB_G0269710	156	96	101	102	145	141	280	220
DDB_G0269712	518	314	223	253	157	171	438	349
DDB_G0269714	986	829	560	651	598	567	671	523
DDB_G0269716	768	636	614	690	346	306	224	185
DDB_G0269718	729	416	550	535	199	187	388	253
DDB_G0269720	105	52	170	156	141	162	236	183
DDB_G0269722	386	305	31	54	18	21	13	8
DDB_G0269724	701	559	341	400	303	247	338	237
DDB_G0269726	552	423	277	372	376	365	333	280
DDB_G0269728	367	257	171	189	107	78	138	103
DDB_G0269730	0	0	1	0	0	0	1	0
DDB_G0269732	155	93	80	88	22	43	195	108
DDB_G0269734	77	44	47	42	22	28	28	26
DDB_G0269736	185	114	48	64	10	9	3	6
DDB_G0269738	1141	987	704	806	257	251	154	95
DDB_G0269740	2420	2092	718	925	855	1050	231	122
DDB_G0269742	1164	936	855	909	716	652	357	268
DDB_G0269744	111	61	87	87	70	42	37	33
DDB_G0269746	335	225	177	183	165	162	136	97
DDB_G0269748	17	6	9	7	3	3	6	2
DDB_G0269750	592	488	576	602	370	331	305	234
DDB_G0269752	18	8	2	5	4	9	23	18
DDB_G0269754	73	60	20	21	31	31	73	72
DDB_G0269756	1454	1224	282	462	228	232	63	36
DDB_G0269758	32	14	22	21	13	28	20	9
DDB_G0269760	371	256	241	251	426	437	430	341
DDB_G0269762	1837	1486	428	591	225	266	168	113
DDB_G0269764	408	313	126	173	28	34	33	29
DDB_G0269766	286	244	114	150	131	143	75	67
DDB_G0269768	1887	1687	1200	1294	1444	1438	1310	1103
DDB_G0269770	288	210	264	270	431	450	393	330
DDB_G0269772	401	356	313	329	477	487	468	434
DDB_G0269774	31	12	10	12	69	84	134	117
DDB_G0269776	116	64	55	72	130	117	100	73
DDB_G0269778	339	254	228	258	376	393	406	295
DDB_G0269780	302	210	152	166	293	286	408	302
DDB_G0269782	141	91	25	47	98	92	86	74
DDB_G0269784	236	176	74	99	121	116	49	47
DDB_G0269786	397	316	181	222	261	267	314	275
DDB_G0269788	706	638	397	449	108	118	56	25
DDB_G0269790	2675	2301	296	390	296	288	521	361
DDB_G0269794	0	2	0	0	1	0	97	77
DDB_G0269796	78	36	31	34	18	10	4	2
DDB_G0269800	161	113	84	132	75	58	116	76
DDB_G0269802	231	141	206	214	235	240	322	164
DDB_G0269804	20	19	13	19	14	19	16	23
DDB_G0269806	1	1	0	0	1	0	0	0
DDB_G0269808	2	0	1	0	0	1	0	0
DDB_G0269812	175	140	72	79	73	57	14	14
DDB_G0269814	831	558	317	359	211	200	215	151
DDB_G0269816	155	103	41	66	93	100	122	104
DDB_G0269818	0	0	0	0	0	0	0	1
DDB_G0269820	15	11	4	8	1	3	3	5
DDB_G0269822	342	223	157	164	78	70	66	48
DDB_G0269824	228	185	153	137	132	124	197	155
DDB_G0269826	76	26	11	15	32	52	247	184
DDB_G0269828	180	117	46	55	17	25	48	34
DDB_G0269830	357	260	27	51	20	28	16	6
DDB_G0269832	87	54	11	26	11	12	19	22
DDB_G0269834	328	241	147	204	41	55	52	29
DDB_G0269836	6	1	286	298	14	4	2	1
DDB_G0269838	41	27	14	26	44	44	56	39
DDB_G0269840	572	408	238	235	294	284	303	249
DDB_G0269842	774	456	118	127	34	60	114	52
DDB_G0269844	75	59	13	14	8	13	3	7
DDB_G0269846	20	10	0	2	0	1	1	0
DDB_G0269848	671	519	529	569	450	456	331	256
DDB_G0269850	2135	1673	1042	1242	42	44	66	53
DDB_G0269852	3	8	2	4	27	36	39	39
DDB_G0269854	351	228	140	171	173	178	231	169
DDB_G0269856	437	319	259	270	30	21	8	3
DDB_G0269858	8	7	4	5	0	0	4	4
DDB_G0269860	1312	1018	160	257	89	99	62	16
DDB_G0269864	391	263	277	323	251	291	405	335
DDB_G0269866	0	0	0	0	0	0	0	0
DDB_G0269870	0	0	0	0	0	0	0	0
DDB_G0269872	13	11	14	10	59	73	286	263
DDB_G0269874	383	304	290	317	452	451	442	385
DDB_G0269876	81	52	31	30	31	44	28	17
DDB_G0269878	1345	1223	386	495	169	199	144	83
DDB_G0269880	109	70	5	18	4	7	1	2
DDB_G0269882	12	3	6	2	4	5	32	34
DDB_G0269884	518	323	328	331	642	678	709	573
DDB_G0269886	2	0	2	0	0	0	2	3
DDB_G0269888	36	18	16	18	43	40	37	36
DDB_G0269890	396	325	412	431	503	516	554	494
DDB_G0269892	1372	1150	1039	1375	253	295	204	67
DDB_G0269894	117	67	26	44	17	12	9	14
DDB_G0269896	153	96	222	258	152	158	379	270
DDB_G0269898	845	652	644	656	916	950	953	711
DDB_G0269900	3	3	0	0	3	6	114	122
DDB_G0269902	2	0	18	5	1	3	2	2
DDB_G0269904	0	0	0	0	0	0	0	0
DDB_G0269906	65	53	29	49	50	54	57	55
DDB_G0269908	747	604	522	472	231	217	174	134
DDB_G0269910	35	33	78	103	18	10	23	20
DDB_G0269912	1211	916	515	471	515	586	682	516
DDB_G0269914	60	37	73	92	35	24	37	18
DDB_G0269916	735	586	1059	997	772	710	1067	709
DDB_G0269918	206	149	259	231	260	315	440	376
DDB_G0269920	105	77	159	181	9	17	27	21
DDB_G0269922	501	300	185	204	91	66	120	73
DDB_G0269924	1825	1372	1100	1251	507	442	309	235
DDB_G0269926	437	305	294	318	191	205	208	124
DDB_G0269928	8	11	36	52	16	18	2	3
DDB_G0269930	6	0	4	7	4	2	0	0
DDB_G0269932	1024	880	559	642	645	675	806	695
DDB_G0269934	868	613	999	934	240	177	64	18
DDB_G0269936	130	91	20	48	21	18	5	2
DDB_G0269938	1	0	0	0	2	0	0	0
DDB_G0269940	2	1	5	2	563	718	415	376
DDB_G0269942	259	173	62	94	69	75	134	102
DDB_G0269944	2	0	0	0	0	0	1	3
DDB_G0269946	138	102	62	65	102	86	84	56
DDB_G0269948	2651	2120	1469	1564	2158	2189	2126	1819
DDB_G0269950	573	440	147	197	261	250	87	44
DDB_G0269952	43	50	40	49	78	71	42	31
DDB_G0269954	7	3	1	1	4	1	2	0
DDB_G0269956	0	0	0	0	0	0	0	0
DDB_G0269958	4	3	1	0	2	1	2	0
DDB_G0269960	0	0	1	0	0	1	0	1
DDB_G0269962	427	280	293	309	237	270	249	190
DDB_G0269964	537	394	234	235	295	261	92	41
DDB_G0269966	955	688	506	558	598	590	624	448
DDB_G0269968	776	632	284	396	279	245	319	277
DDB_G0269970	42	39	85	80	458	443	295	238
DDB_G0269972	592	427	32	33	18	31	24	6
DDB_G0269974	52	31	13	21	43	38	43	36
DDB_G0269976	572	422	678	756	244	225	262	196
DDB_G0269978	3	2	0	1	1	0	75	66
DDB_G0269980	354	222	100	150	74	96	144	149
DDB_G0269982	294	230	217	253	225	224	247	171
DDB_G0269984	0	0	0	0	0	0	0	0
DDB_G0269986	295	194	19	26	6	16	7	8
DDB_G0269988	31	17	23	34	24	33	24	30
DDB_G0269990	78	64	48	51	54	62	55	33
DDB_G0269992	408	318	392	400	471	499	597	525
DDB_G0269994	290	182	171	214	386	400	393	272
DDB_G0269996	446	324	314	381	535	579	631	490
DDB_G0269998	1	1	0	0	0	0	8	3
DDB_G0270000	16	4	2	4	81	93	108	80
DDB_G0270002	61	32	6	11	7	4	5	5
DDB_G0270004	0	0	0	0	0	0	0	0
DDB_G0270006	775	560	1503	1496	166	195	484	236
DDB_G0270008	2	1	6	8	0	1	2	3
DDB_G0270010	0	0	1	1	0	0	0	0
DDB_G0270012	264	246	321	333	272	268	244	220
DDB_G0270014	258	195	122	164	191	180	274	213
DDB_G0270016	2	4	2	2	0	1	5	4
DDB_G0270018	625	497	231	252	250	216	110	75
DDB_G0270020	104	93	48	67	55	66	92	61
DDB_G0270022	448	301	59	93	411	470	339	261
DDB_G0270024	1263	939	1097	1347	663	595	547	369
DDB_G0270026	543	461	122	191	104	93	117	92
DDB_G0270028	1216	971	500	637	797	808	975	848
DDB_G0270030	485	360	140	176	150	130	65	36
DDB_G0270032	395	305	55	106	51	50	8	2
DDB_G0270034	511	376	475	453	550	566	539	497
DDB_G0270036	504	358	343	337	442	431	376	328
DDB_G0270038	11	8	2	2	1	0	1	0
DDB_G0270040	282	194	143	139	333	339	340	275
DDB_G0270042	2049	1530	620	859	1248	1407	1988	1459
DDB_G0270044	482	336	228	291	260	217	253	223
DDB_G0270046	103	73	39	39	51	46	39	35
DDB_G0270048	73	60	79	93	81	92	92	31
DDB_G0270050	226	174	478	544	128	177	182	127
DDB_G0270052	28	19	41	28	49	49	47	27
DDB_G0270054	24	19	9	14	10	10	10	13
DDB_G0270056	66	34	79	79	51	60	236	186
DDB_G0270058	6	10	3	5	3	2	1	1
DDB_G0270060	15	15	6	9	10	8	4	3
DDB_G0270062	238	149	147	187	16	18	27	20
DDB_G0270064	0	0	0	0	0	0	0	0
DDB_G0270066	180	88	102	98	184	166	168	126
DDB_G0270068	57	32	38	49	36	28	70	47
DDB_G0270070	1661	1452	621	742	203	203	79	35
DDB_G0270072	51	37	11	18	14	13	24	22
DDB_G0270074	1353	1122	638	739	190	140	87	30
DDB_G0270076	30	10	10	14	15	18	8	7
DDB_G0270078	51	27	15	18	9	6	4	4
DDB_G0270080	1	1	0	0	0	0	0	0
DDB_G0270084	0	0	0	1	2	2	13	8
DDB_G0270086	60	36	23	19	505	562	756	736
DDB_G0270088	155	119	1095	981	2301	2338	2331	2081
DDB_G0270090	9	7	9	12	127	157	210	162
DDB_G0270092	1	0	9	4	1	1	1	0
DDB_G0270094	11	8	4	7	7	5	2	4
DDB_G0270096	808	556	514	575	516	440	782	647
DDB_G0270098	2114	1836	1967	1976	2416	2453	2594	2390
DDB_G0270100	33	16	16	35	32	47	65	63
DDB_G0270102	1227	929	989	1140	1528	1459	1369	1036
DDB_G0270104	649	463	306	360	823	833	725	635
DDB_G0270106	2455	2084	993	1188	978	945	1234	1049
DDB_G0270108	8	6	1	2	1	0	1	0
DDB_G0270110	125	83	7	7	7	10	7	2
DDB_G0270112	439	310	304	283	384	384	253	205
DDB_G0270114	34	22	9	22	11	9	1	2
DDB_G0270116	399	270	154	211	253	222	236	173
DDB_G0270118	241	185	106	152	158	165	132	102
DDB_G0270120	1213	1060	795	887	1065	1090	1117	1020
DDB_G0270122	36	21	33	60	39	58	117	82
DDB_G0270124	412	331	318	316	105	129	258	273
DDB_G0270126	68	44	125	200	37	45	95	65
DDB_G0270128	288	180	107	109	135	140	176	120
DDB_G0270130	629	470	470	417	712	723	827	630
DDB_G0270132	144	114	132	196	24	19	27	46
DDB_G0270134	168	117	403	357	117	106	138	113
DDB_G0270136	1	0	0	0	0	0	1	0
DDB_G0270138	2	0	2	6	2	1	2	1
DDB_G0270140	68	45	32	66	14	12	5	4
DDB_G0270144	0	0	0	0	0	0	0	0
DDB_G0270146	210	125	270	297	547	675	412	253
DDB_G0270148	399	286	148	184	178	185	209	172
DDB_G0270150	119	68	62	74	53	75	96	102
DDB_G0270152	1218	936	52	58	27	27	81	68
DDB_G0270154	10	4	2	1	10	21	408	360
DDB_G0270156	660	440	25	34	11	24	19	20
DDB_G0270158	142	87	73	91	138	163	174	146
DDB_G0270160	1	0	0	0	0	0	0	0
DDB_G0270162	1	1	0	0	0	3	7	4
DDB_G0270164	41	37	240	250	37	43	7	3
DDB_G0270166	10	8	58	39	22	25	6	2
DDB_G0270168	225	159	97	107	170	190	129	101
DDB_G0270170	312	233	384	390	374	412	828	603
DDB_G0270172	29	17	33	20	1	2	2	0
DDB_G0270174	241	184	139	155	218	209	176	157
DDB_G0270176	597	426	644	734	486	474	456	302
DDB_G0270178	66	46	10	18	6	8	1	2
DDB_G0270180	61	43	10	16	12	13	8	4
DDB_G0270182	292	192	38	58	10	14	11	7
DDB_G0270184	825	675	348	436	231	209	133	118
DDB_G0270186	0	0	0	0	0	0	0	0
DDB_G0270188	989	821	872	944	1353	1361	1396	1249
DDB_G0270190	171	119	71	65	165	160	135	118
DDB_G0270192	545	404	188	202	24	25	6	4
DDB_G0270194	270	220	177	169	258	280	243	206
DDB_G0270196	854	708	256	337	183	187	158	135
DDB_G0270198	5	0	1	1	0	2	1	0
DDB_G0270200	294	224	165	167	411	434	498	379
DDB_G0270202	184	138	9	13	14	12	27	15
DDB_G0270204	658	498	125	172	19	42	52	36
DDB_G0270206	252	154	113	152	288	281	408	327
DDB_G0270208	51	32	31	36	18	13	3	6
DDB_G0270210	126	84	195	201	42	34	5	2
DDB_G0270212	344	322	463	474	58	62	4	4
DDB_G0270214	314	284	261	281	41	25	1	1
DDB_G0270216	9	3	5	3	3	5	11	2
DDB_G0270218	28	22	4	8	164	277	755	705
DDB_G0270220	750	538	781	810	563	550	1018	765
DDB_G0270222	6	3	47	48	12	10	4	3
DDB_G0270224	7	2	19	21	13	13	8	4
DDB_G0270226	0	0	1	1	0	0	2	1
DDB_G0270228	50	30	3	0	0	3	1	0
DDB_G0270230	133	74	9	13	2	3	6	1
DDB_G0270232	103	69	17	30	4	6	3	3
DDB_G0270234	0	0	0	0	0	0	0	0
DDB_G0270236	0	0	0	0	0	0	0	0
DDB_G0270238	84	53	76	76	30	35	111	58
DDB_G0270240	0	2	0	2	0	0	0	0
DDB_G0270242	63	31	36	34	12	16	8	9
DDB_G0270244	1	1	0	3	0	1	1	0
DDB_G0270246	85	48	15	21	3	10	4	3
DDB_G0270248	353	261	175	221	46	33	17	3
DDB_G0270250	86	35	31	29	71	94	96	75
DDB_G0270252	87	58	25	32	52	52	63	35
DDB_G0270254	39	31	19	30	52	38	42	22
DDB_G0270256	123	87	75	92	70	71	63	55
DDB_G0270258	0	0	0	0	3	4	22	23
DDB_G0270260	526	472	331	397	305	284	317	264
DDB_G0270262	145	101	100	99	157	182	149	135
DDB_G0270264	1657	1437	768	868	1188	1210	1459	1286
DDB_G0270266	228	136	280	238	353	427	560	474
DDB_G0270268	58	32	120	102	11	21	11	6
DDB_G0270270	871	738	539	608	381	328	113	77
DDB_G0270272	2799	2264	2367	2410	2375	2452	2883	2394
DDB_G0270274	0	0	0	0	0	0	0	0
DDB_G0270276	136	104	187	176	79	80	188	153
DDB_G0270278	77	57	57	76	90	84	118	83
DDB_G0270280	2	0	0	0	1	2	0	0
DDB_G0270282	121	109	60	61	87	88	79	60
DDB_G0270284	17	12	6	8	3	8	127	109
DDB_G0270286	48	43	6	5	1	0	1	2
DDB_G0270288	0	0	0	0	0	0	0	0
DDB_G0270290	0	0	0	0	0	0	0	1
DDB_G0270292	1	0	0	0	0	0	0	0
DDB_G0270294	0	0	0	0	1	0	1	0
DDB_G0270296	1163	953	662	831	535	443	62	17
DDB_G0270298	1391	1256	1127	1192	1059	1073	1040	923
DDB_G0270300	138	88	73	91	59	49	9	2
DDB_G0270302	39	25	12	10	4	6	0	0
DDB_G0270304	194	151	135	148	114	101	119	92
DDB_G0270306	1	5	0	1	1	0	7	3
DDB_G0270308	76	53	21	16	15	13	17	18
DDB_G0270310	238	170	259	263	399	451	683	601
DDB_G0270312	306	230	175	167	129	141	99	85
DDB_G0270314	284	247	268	277	217	208	214	188
DDB_G0270316	542	441	699	659	373	373	646	425
DDB_G0270318	51	36	4	2	0	2	1	1
DDB_G0270320	397	301	148	175	223	236	203	154
DDB_G0270322	478	377	369	372	706	740	476	351
DDB_G0270324	325	267	177	168	284	319	425	337
DDB_G0270326	59	25	45	42	31	19	8	5
DDB_G0270328	18	13	3	6	6	6	5	1
DDB_G0270330	7	8	3	12	9	2	1	3
DDB_G0270336	1124	804	114	208	52	60	25	4
DDB_G0270338	141	84	59	83	95	82	154	110
DDB_G0270340	423	358	161	152	38	30	61	41
DDB_G0270342	12	6	4	1	32	33	43	35
DDB_G0270344	153	95	43	65	53	48	115	105
DDB_G0270346	178	106	70	99	140	119	142	84
DDB_G0270348	6	6	2	0	3	1	2	1
DDB_G0270350	47	28	28	25	6	5	1	1
DDB_G0270352	824	634	622	670	916	849	607	504
DDB_G0270354	192	140	44	52	101	130	129	55
DDB_G0270356	952	856	438	564	370	310	112	65
DDB_G0270358	598	399	470	486	947	1067	1228	1089
DDB_G0270360	152	98	51	78	46	37	44	34
DDB_G0270362	359	290	132	134	259	272	350	309
DDB_G0270364	0	0	0	0	0	0	0	0
DDB_G0270366	252	183	316	302	463	340	117	69
DDB_G0270368	102	78	180	181	223	190	62	53
DDB_G0270372	0	0	1	0	0	1	0	1
DDB_G0270374	2	0	0	0	0	0	0	0
DDB_G0270376	3	4	5	6	3	5	2	1
DDB_G0270378	1034	805	895	968	414	379	501	340
DDB_G0270380	672	626	644	643	612	626	471	359
DDB_G0270382	754	612	298	389	746	804	1249	1175
DDB_G0270384	269	196	123	149	162	155	111	85
DDB_G0270386	173	128	47	51	72	73	67	47
DDB_G0270388	161	140	141	161	105	103	196	135
DDB_G0270390	759	571	782	762	358	320	143	92
DDB_G0270392	473	296	134	170	232	237	355	253
DDB_G0270394	115	88	4	6	7	5	3	3
DDB_G0270396	203	155	7	6	5	6	9	2
DDB_G0270398	2181	1652	1538	1723	710	571	349	207
DDB_G0270400	193	114	113	137	138	154	233	230
DDB_G0270402	305	245	238	240	252	255	195	178
DDB_G0270404	1702	1170	1394	1546	378	272	146	61
DDB_G0270406	5	4	3	0	5	4	3	1
DDB_G0270408	81	56	52	70	104	74	80	54
DDB_G0270410	750	548	231	255	189	165	361	230
DDB_G0270412	958	730	314	396	289	255	184	150
DDB_G0270414	86	44	74	93	247	279	326	297
DDB_G0270416	180	122	107	122	176	166	191	139
DDB_G0270418	1290	788	405	611	58	62	101	70
DDB_G0270420	791	669	357	438	502	492	552	481
DDB_G0270422	31	24	0	2	1	0	1	1
DDB_G0270424	589	554	525	560	501	507	356	285
DDB_G0270426	7	1	3	1	0	0	1	3
DDB_G0270428	68	42	35	41	43	29	19	16
DDB_G0270430	234	218	549	535	58	52	23	8
DDB_G0270432	439	277	189	226	357	404	484	425
DDB_G0270434	337	169	216	204	344	347	583	424
DDB_G0270436	362	235	217	218	314	292	97	57
DDB_G0270438	85	76	59	65	50	58	48	41
DDB_G0270440	73	50	1	5	1	3	1	0
DDB_G0270442	259	182	44	101	4	10	3	2
DDB_G0270444	1012	714	198	253	51	55	30	17
DDB_G0270446	251	167	128	122	152	150	155	103
DDB_G0270448	30	20	12	7	3	3	2	0
DDB_G0270450	172	129	101	124	83	72	38	32
DDB_G0270452	22	16	1	20	4	3	4	5
DDB_G0270454	3	1	0	0	6	7	67	64
DDB_G0270456	0	0	0	0	0	0	0	0
DDB_G0270458	0	0	0	0	0	0	0	0
DDB_G0270460	0	0	0	0	0	0	0	0
DDB_G0270462	0	0	0	0	0	0	0	0
DDB_G0270464	0	0	0	0	0	0	0	0
DDB_G0270466	173	89	100	95	36	32	19	15
DDB_G0270468	0	0	0	0	1	0	0	0
DDB_G0270470	805	625	226	318	159	149	61	41
DDB_G0270472	188	106	109	122	272	302	341	271
DDB_G0270474	2	1	0	1	37	52	266	207
DDB_G0270476	0	0	0	0	0	0	0	0
DDB_G0270478	46	31	31	20	15	22	21	14
DDB_G0270480	245	168	82	92	79	77	82	45
DDB_G0270482	1417	1110	48	113	32	59	36	15
DDB_G0270488	1968	1168	1482	1260	182	202	1064	746
DDB_G0270490	5	2	6	8	6	11	6	2
DDB_G0270492	177	113	96	111	102	119	115	101
DDB_G0270494	35	17	9	13	2	6	1	3
DDB_G0270496	204	129	8	8	4	10	7	3
DDB_G0270500	531	422	224	276	188	160	99	62
DDB_G0270502	0	0	0	0	0	0	0	0
DDB_G0270504	0	0	1	0	0	0	0	0
DDB_G0270506	48	28	6	9	9	7	15	19
DDB_G0270508	0	0	0	0	0	0	0	0
DDB_G0270510	179	113	76	98	114	131	166	138
DDB_G0270512	0	0	0	0	0	0	0	0
DDB_G0270514	0	0	0	0	0	0	0	0
DDB_G0270518	23	8	52	37	351	336	180	127
DDB_G0270520	0	1	1	0	1	0	0	0
DDB_G0270522	31	23	67	53	612	617	219	131
DDB_G0270524	0	0	1	0	19	21	20	17
DDB_G0270528	94	58	36	32	11	10	2	5
DDB_G0270530	2	5	4	1	0	0	0	1
DDB_G0270532	7	1	1	1	2	4	0	0
DDB_G0270536	0	0	1	0	1	0	0	0
DDB_G0270538	143	96	60	65	33	35	52	48
DDB_G0270540	65	31	23	12	39	44	13	7
DDB_G0270544	121	66	28	49	11	11	17	14
DDB_G0270548	0	0	0	0	0	0	1	0
DDB_G0270550	114	76	50	55	28	23	48	39
DDB_G0270552	916	651	500	572	426	466	542	358
DDB_G0270554	43	31	10	12	7	5	10	7
DDB_G0270556	22	9	46	28	1	5	8	6
DDB_G0270558	27	15	2	3	13	9	7	9
DDB_G0270560	653	409	317	421	248	237	241	192
DDB_G0270562	972	808	495	592	616	575	693	555
DDB_G0270564	69	42	33	52	10	10	7	4
DDB_G0270566	397	278	406	391	537	631	705	647
DDB_G0270568	293	217	308	396	99	99	102	80
DDB_G0270570	2	1	1	0	5	6	13	11
DDB_G0270572	65	40	171	242	5	8	9	1
DDB_G0270574	4	3	2	0	1	0	2	1
DDB_G0270578	221	144	38	68	23	27	15	12
DDB_G0270580	77	27	19	19	0	1	2	0
DDB_G0270582	1	1	0	3	0	0	0	0
DDB_G0270584	27	11	3	2	5	3	3	1
DDB_G0270586	2	0	6	7	4	5	3	1
DDB_G0270588	1	0	1	2	3	5	3	2
DDB_G0270590	547	300	693	643	370	354	433	273
DDB_G0270592	22	13	36	38	39	27	17	14
DDB_G0270594	1	0	0	0	0	0	0	0
DDB_G0270596	117	55	42	63	72	76	82	63
DDB_G0270598	5	5	3	0	4	7	8	2
DDB_G0270600	0	0	0	0	0	0	1	1
DDB_G0270602	0	0	0	0	0	0	0	0
DDB_G0270604	0	1	0	0	0	0	0	1
DDB_G0270606	3	3	10	9	15	32	195	204
DDB_G0270610	0	0	0	0	0	0	3	7
DDB_G0270614	0	0	0	0	0	1	0	0
DDB_G0270618	639	467	165	175	99	132	94	70
DDB_G0270620	0	0	0	0	0	0	0	0
DDB_G0270622	0	0	0	0	0	0	0	0
DDB_G0270624	0	0	0	1	0	0	0	1
DDB_G0270626	602	441	383	437	465	486	543	449
DDB_G0270628	2	2	1	1	0	0	0	0
DDB_G0270630	0	1	1	1	0	0	1	0
DDB_G0270632	67	37	42	38	63	59	93	76
DDB_G0270634	967	870	653	722	492	469	251	172
DDB_G0270636	8	5	3	4	0	3	5	3
DDB_G0270638	1	1	2	0	0	0	0	0
DDB_G0270640	1295	979	1026	1194	1053	918	847	622
DDB_G0270642	110	84	5	10	3	7	4	2
DDB_G0270644	29	15	18	10	14	18	42	32
DDB_G0270646	47	25	16	40	9	9	14	4
DDB_G0270648	0	0	0	0	0	0	0	0
DDB_G0270650	0	0	0	0	0	0	0	0
DDB_G0270652	9	3	3	3	3	11	3	8
DDB_G0270654	0	0	2	0	0	0	0	0
DDB_G0270656	2	0	1	0	0	0	0	0
DDB_G0270658	0	1	0	0	0	0	0	0
DDB_G0270660	10	6	1	1	0	1	1	1
DDB_G0270662	0	0	0	0	0	0	1	0
DDB_G0270664	142	82	73	61	140	105	98	79
DDB_G0270666	647	454	408	347	304	251	198	156
DDB_G0270668	1425	1045	1200	1316	1307	869	292	181
DDB_G0270670	2375	2000	1564	1656	2590	2683	2729	2358
DDB_G0270672	2	0	16	17	1	0	1	0
DDB_G0270678	52	27	16	19	13	12	47	22
DDB_G0270680	17	2	8	7	9	11	16	9
DDB_G0270682	140	85	164	207	208	208	329	242
DDB_G0270686	1050	939	612	723	151	181	97	35
DDB_G0270688	2	5	6	4	26	37	122	90
DDB_G0270690	157	136	80	81	63	69	84	73
DDB_G0270692	156	125	108	146	27	35	204	140
DDB_G0270694	462	358	311	298	352	342	368	326
DDB_G0270698	89	62	96	87	127	135	81	80
DDB_G0270700	61	43	42	40	20	24	16	16
DDB_G0270704	447	310	585	794	112	84	86	37
DDB_G0270706	216	129	6	8	42	41	92	61
DDB_G0270708	538	383	547	697	140	86	43	17
DDB_G0270710	0	0	0	0	0	0	1	0
DDB_G0270714	0	0	0	0	0	0	0	0
DDB_G0270718	433	280	275	377	190	127	74	45
DDB_G0270720	88	63	5	2	6	3	1	0
DDB_G0270722	76	51	8	19	8	11	8	4
DDB_G0270724	2	1	1	2	0	1	0	0
DDB_G0270726	90	62	156	139	428	164	25	19
DDB_G0270728	0	0	0	1	0	1	1	0
DDB_G0270730	252	171	151	179	69	35	14	12
DDB_G0270732	2	0	1	0	0	0	0	0
DDB_G0270734	80	33	19	18	16	10	39	30
DDB_G0270736	2	3	6	4	0	0	3	5
DDB_G0270738	89	62	2	7	0	3	2	0
DDB_G0270740	1	0	0	0	0	0	0	0
DDB_G0270742	295	201	229	214	383	383	409	321
DDB_G0270744	257	147	156	189	132	137	252	175
DDB_G0270746	419	322	307	335	614	638	694	615
DDB_G0270750	56	38	57	39	109	59	137	107
DDB_G0270752	383	349	234	264	236	229	159	123
DDB_G0270754	1360	1042	563	685	182	141	58	37
DDB_G0270756	39	15	4	6	7	11	29	33
DDB_G0270758	100	77	44	56	54	59	64	49
DDB_G0270760	1048	770	927	945	923	965	1374	1170
DDB_G0270762	22	18	17	18	25	20	717	663
DDB_G0270764	125	89	48	76	51	54	65	43
DDB_G0270766	504	380	249	313	146	168	168	132
DDB_G0270768	0	0	0	0	0	0	0	0
DDB_G0270770	0	0	0	0	0	0	0	0
DDB_G0270772	0	0	5	3	0	2	4	3
DDB_G0270774	695	470	1277	1362	123	111	120	44
DDB_G0270776	894	669	483	503	888	870	678	511
DDB_G0270778	194	110	113	92	130	181	433	353
DDB_G0270780	0	0	0	2	0	0	2	2
DDB_G0270784	1596	1373	1427	1475	1811	1824	1950	1807
DDB_G0270786	155	135	269	305	16	20	22	11
DDB_G0270788	28	20	10	8	106	113	94	80
DDB_G0270790	0	0	0	0	0	0	0	0
DDB_G0270792	0	0	0	0	0	0	0	0
DDB_G0270794	0	0	0	0	0	0	0	0
DDB_G0270796	0	0	1	0	1	2	5	3
DDB_G0270798	1	0	0	0	0	0	0	0
DDB_G0270800	0	0	0	0	0	0	0	0
DDB_G0270802	19	19	10	20	2	3	4	2
DDB_G0270804	0	0	0	0	0	0	1	1
DDB_G0270806	848	709	284	407	422	436	264	187
DDB_G0270808	240	141	123	136	75	119	184	130
DDB_G0270810	22	17	14	14	51	48	20	13
DDB_G0270812	1	0	1	1	1	0	3	2
DDB_G0270814	402	267	70	175	25	17	15	16
DDB_G0270816	503	364	340	404	309	291	384	284
DDB_G0270818	35	25	7	15	14	17	20	14
DDB_G0270820	1	0	1	0	0	0	1	0
DDB_G0270822	0	2	0	1	1	0	1	0
DDB_G0270824	1	2	2	3	2	1	0	2
DDB_G0270826	832	675	1186	1461	686	478	688	413
DDB_G0270828	142	79	6	4	2	5	6	2
DDB_G0270830	144	115	61	45	79	117	97	75
DDB_G0270834	1610	1335	707	826	864	758	415	266
DDB_G0270836	653	525	888	899	971	869	496	379
DDB_G0270838	318	253	218	255	188	189	79	79
DDB_G0270840	0	0	0	0	0	0	0	0
DDB_G0270842	0	0	0	0	0	0	0	0
DDB_G0270848	3	2	6	2	0	0	3	0
DDB_G0270850	87	55	4	6	3	5	3	3
DDB_G0270852	0	0	0	0	0	0	0	0
DDB_G0270854	445	341	155	215	224	215	197	193
DDB_G0270856	387	251	253	290	131	141	234	175
DDB_G0270858	438	329	343	443	256	305	653	562
DDB_G0270860	0	0	0	0	0	0	0	0
DDB_G0270862	0	0	0	0	0	0	0	0
DDB_G0270864	1644	1108	2667	2391	1179	1131	2385	1907
DDB_G0270866	138	104	73	97	51	40	24	20
DDB_G0270868	80	49	7	7	4	1	6	0
DDB_G0270870	930	708	604	684	627	535	453	289
DDB_G0270872	1	1	0	0	3	1	0	1
DDB_G0270878	0	0	1	1	1	1	12	10
DDB_G0270880	279	205	461	389	472	488	891	586
DDB_G0270882	128	90	52	45	86	91	97	85
DDB_G0270884	0	0	0	0	0	0	0	0
DDB_G0270886	18	7	5	7	10	8	16	10
DDB_G0270888	19	8	3	6	3	4	16	12
DDB_G0270890	0	1	1	0	15	16	53	52
DDB_G0270892	0	0	1	0	0	0	5	5
DDB_G0270894	97	67	37	40	52	57	68	39
DDB_G0270896	0	0	0	0	0	1	0	0
DDB_G0270898	59	49	48	38	46	46	62	47
DDB_G0270902	892	592	536	608	457	378	482	390
DDB_G0270904	7	4	2	1	12	21	18	7
DDB_G0270906	3	7	2	3	3	2	2	0
DDB_G0270910	153	98	63	66	13	16	87	40
DDB_G0270912	0	0	0	0	0	0	0	0
DDB_G0270914	1	0	142	132	284	318	394	335
DDB_G0270916	172	122	72	92	45	59	17	28
DDB_G0270918	55	27	93	121	169	215	431	307
DDB_G0270920	595	432	295	409	99	73	39	23
DDB_G0270922	264	234	198	218	149	135	37	24
DDB_G0270924	5	3	16	21	2	1	0	0
DDB_G0270926	4	1	2	1	10	15	72	75
DDB_G0270928	536	415	408	486	489	468	475	366
DDB_G0270932	1240	889	1183	1284	2348	2336	2168	1809
DDB_G0270934	130	102	51	48	87	83	103	68
DDB_G0270936	325	242	85	106	135	150	173	139
DDB_G0270938	0	1	0	2	1	0	1	1
DDB_G0270940	42	25	3	6	4	4	2	3
DDB_G0270942	0	0	0	0	0	0	0	0
DDB_G0270946	765	665	82	74	44	33	30	28
DDB_G0270948	253	180	150	167	199	202	166	125
DDB_G0270950	2	1	1	2	0	2	3	1
DDB_G0270952	25	13	20	18	21	11	22	20
DDB_G0270954	9	5	8	7	8	11	12	8
DDB_G0270958	113	75	24	17	9	9	10	1
DDB_G0270962	196	120	34	47	29	35	40	32
DDB_G0270964	260	183	129	147	262	293	555	404
DDB_G0270966	226	168	102	131	134	161	158	122
DDB_G0270968	0	0	0	0	0	0	0	0
DDB_G0270970	6	2	1	1	1	2	0	1
DDB_G0270972	748	604	305	344	267	285	604	518
DDB_G0270974	5	5	4	2	1	0	2	0
DDB_G0270976	0	0	0	0	0	0	0	0
DDB_G0270978	0	0	0	0	0	0	0	0
DDB_G0270980	19	16	18	9	24	21	36	19
DDB_G0270982	0	0	0	0	0	0	0	0
DDB_G0270984	0	0	0	0	0	0	0	0
DDB_G0270986	132	69	95	120	60	53	94	54
DDB_G0270988	16	12	46	46	35	25	55	36
DDB_G0270990	1824	1567	1240	1427	1327	1327	1236	1041
DDB_G0270992	740	509	172	208	241	214	692	492
DDB_G0270994	1959	1588	1952	2006	2793	2866	2582	2253
DDB_G0270996	244	189	160	203	188	119	49	29
DDB_G0270998	6	0	3	10	2	1	2	0
DDB_G0271000	139	76	35	50	48	41	69	57
DDB_G0271002	201	149	62	64	46	39	48	28
DDB_G0271006	0	0	0	0	0	0	0	0
DDB_G0271008	0	0	0	1	0	0	0	0
DDB_G0271010	81	54	27	41	27	27	26	17
DDB_G0271014	60	40	8	17	8	11	26	11
DDB_G0271016	822	603	95	113	263	232	181	154
DDB_G0271018	0	0	0	0	0	0	0	0
DDB_G0271020	1	0	1	0	0	0	0	0
DDB_G0271022	457	299	413	468	56	39	42	32
DDB_G0271024	207	156	207	216	269	273	219	160
DDB_G0271026	0	0	0	0	0	0	0	0
DDB_G0271028	2	4	0	1	0	3	1	1
DDB_G0271030	0	0	0	0	0	1	0	0
DDB_G0271032	73	41	6	16	4	4	4	3
DDB_G0271034	228	140	60	61	13	8	4	3
DDB_G0271038	1	0	0	0	1	0	1	0
DDB_G0271040	279	180	233	251	335	308	410	299
DDB_G0271042	138	83	9	14	8	2	5	1
DDB_G0271044	358	263	166	193	331	332	403	296
DDB_G0271046	0	0	0	0	0	0	0	0
DDB_G0271050	375	287	82	105	53	52	75	64
DDB_G0271052	665	405	534	524	381	409	1018	711
DDB_G0271054	174	114	122	118	161	161	135	110
DDB_G0271056	15	9	1	5	2	9	1	3
DDB_G0271058	1376	969	1275	1276	2097	2421	5071	4706
DDB_G0271060	22	21	31	46	3	7	9	6
DDB_G0271062	60	46	39	56	20	11	13	9
DDB_G0271066	514	408	608	588	479	447	157	86
DDB_G0271068	341	297	310	301	190	173	224	188
DDB_G0271070	0	0	3	1	2	5	1	3
DDB_G0271072	241	154	103	133	199	183	220	165
DDB_G0271074	0	0	0	0	0	0	0	0
DDB_G0271076	0	0	0	0	0	0	0	0
DDB_G0271078	209	116	69	105	30	17	10	3
DDB_G0271080	0	0	0	0	0	0	0	0
DDB_G0271084	77	43	31	43	61	72	76	67
DDB_G0271086	0	0	0	0	0	0	0	0
DDB_G0271092	21	16	7	7	6	4	2	4
DDB_G0271094	1229	1042	697	752	1116	1115	1349	1227
DDB_G0271096	777	583	485	545	470	421	277	182
DDB_G0271098	0	0	0	0	0	0	0	0
DDB_G0271100	326	245	86	92	25	28	56	56
DDB_G0271102	0	0	0	0	0	0	0	0
DDB_G0271104	0	0	0	0	1	1	0	1
DDB_G0271106	394	348	337	345	391	400	412	385
DDB_G0271108	296	243	228	252	173	163	169	135
DDB_G0271110	0	0	0	0	0	0	0	0
DDB_G0271112	149	125	172	146	209	237	207	166
DDB_G0271114	213	137	61	72	53	66	132	114
DDB_G0271118	0	0	0	0	0	0	0	0
DDB_G0271120	867	652	482	578	767	736	899	760
DDB_G0271122	414	330	275	339	533	551	453	380
DDB_G0271124	121	83	182	170	242	266	247	197
DDB_G0271126	633	462	311	415	109	75	112	71
DDB_G0271128	2	0	2	1	0	3	3	3
DDB_G0271130	65	52	37	41	99	119	163	149
DDB_G0271132	5	0	2	3	1	4	3	3
DDB_G0271134	220	145	27	31	23	15	15	7
DDB_G0271136	0	0	0	0	0	0	0	0
DDB_G0271138	19	22	28	13	22	29	23	13
DDB_G0271140	37	30	48	34	48	60	36	28
DDB_G0271142	0	0	0	0	0	0	0	0
DDB_G0271144	406	274	482	442	250	230	771	569
DDB_G0271146	1515	1265	800	952	516	453	234	154
DDB_G0271148	638	602	591	620	581	574	513	477
DDB_G0271150	2	2	3	6	0	2	23	14
DDB_G0271152	3	1	3	2	2	6	2	2
DDB_G0271154	5	4	2	4	6	3	4	3
DDB_G0271156	1	2	0	1	1	0	1	0
DDB_G0271158	3	2	2	2	0	1	0	1
DDB_G0271160	35	26	14	20	52	39	55	48
DDB_G0271162	11	4	2	3	13	19	207	182
DDB_G0271164	6	2	1	1	4	4	3	0
DDB_G0271166	67	51	23	37	53	50	23	7
DDB_G0271168	28	21	16	18	19	27	6	9
DDB_G0271172	2	1	0	2	1	0	0	0
DDB_G0271176	0	0	0	0	0	0	0	0
DDB_G0271178	0	0	0	0	0	0	0	0
DDB_G0271180	4	1	2	5	1	1	0	0
DDB_G0271184	117	68	83	101	77	59	11	10
DDB_G0271186	0	0	0	0	0	0	0	0
DDB_G0271188	91	60	19	14	51	38	55	48
DDB_G0271190	0	0	0	0	0	0	0	0
DDB_G0271192	2	0	1	1	2	1	2	0
DDB_G0271194	4	5	2	1	0	1	1	0
DDB_G0271196	1	1	0	1	0	0	0	0
DDB_G0271198	38	20	2	2	1	0	0	0
DDB_G0271202	27	20	17	20	15	29	21	22
DDB_G0271204	0	0	0	0	0	0	0	0
DDB_G0271210	1	2	0	2	0	3	3	1
DDB_G0271212	1	0	0	2	1	3	0	1
DDB_G0271214	30	21	14	14	30	8	16	18
DDB_G0271216	39	16	33	26	31	31	39	21
DDB_G0271218	160	99	126	193	250	217	78	54
DDB_G0271220	30	13	7	11	10	8	9	4
DDB_G0271222	67	37	15	16	33	43	113	81
DDB_G0271224	25	17	3	10	14	25	44	24
DDB_G0271226	0	2	0	0	0	0	1	1
DDB_G0271228	12	9	2	5	2	1	1	3
DDB_G0271232	87	47	24	29	33	18	22	21
DDB_G0271234	20	15	297	395	87	57	51	37
DDB_G0271236	201	109	897	990	605	531	151	87
DDB_G0271238	29	13	646	834	1094	1007	97	39
DDB_G0271240	512	390	23	32	7	18	13	11
DDB_G0271242	1094	866	325	451	56	67	26	10
DDB_G0271244	19	13	11	10	9	3	10	9
DDB_G0271246	85	64	55	54	52	66	99	66
DDB_G0271248	398	310	110	159	136	131	138	139
DDB_G0271250	181	116	38	59	91	114	256	211
DDB_G0271252	28	17	3	7	0	1	3	3
DDB_G0271254	85	74	29	34	47	42	54	32
DDB_G0271256	0	0	0	0	1	0	0	1
DDB_G0271260	0	0	0	0	0	0	0	0
DDB_G0271264	1178	935	1011	1033	1766	1829	1754	1563
DDB_G0271266	1	2	0	0	0	0	1	1
DDB_G0271268	199	148	90	95	115	120	77	62
DDB_G0271270	340	247	63	72	150	164	289	222
DDB_G0271272	1675	1205	75	126	75	83	56	11
DDB_G0271274	2	0	3	1	10	3	3	1
DDB_G0271276	40	31	10	6	11	12	0	1
DDB_G0271280	821	530	560	567	817	765	697	519
DDB_G0271282	715	584	604	630	485	463	407	337
DDB_G0271286	203	134	76	100	27	24	23	12
DDB_G0271288	332	230	121	125	245	237	138	119
DDB_G0271290	436	349	249	255	189	191	201	152
DDB_G0271292	314	243	49	61	47	26	39	21
DDB_G0271294	423	341	64	65	140	183	233	197
DDB_G0271296	72	46	24	31	33	18	6	2
DDB_G0271298	776	742	744	762	702	692	495	375
DDB_G0271300	15	5	4	6	4	5	1	2
DDB_G0271302	2	1	0	2	11	18	13	12
DDB_G0271304	119	76	18	35	48	57	58	38
DDB_G0271306	916	726	49	76	61	86	82	52
DDB_G0271308	129	107	78	72	5	15	17	8
DDB_G0271310	239	174	103	91	8	9	14	9
DDB_G0271312	28	23	21	23	25	29	26	22
DDB_G0271314	4	0	1	0	1	0	3	1
DDB_G0271316	67	40	7	9	2	4	2	0
DDB_G0271318	0	0	0	0	0	0	0	0
DDB_G0271320	0	0	0	0	0	0	0	0
DDB_G0271322	0	0	0	0	1	1	1	1
DDB_G0271324	2	1	0	0	6	6	2	2
DDB_G0271326	0	0	0	0	0	0	0	0
DDB_G0271328	0	0	0	0	1	2	1	0
DDB_G0271330	0	0	0	0	0	0	0	0
DDB_G0271332	0	0	0	0	0	0	0	0
DDB_G0271334	1086	776	1256	1167	601	564	626	463
DDB_G0271336	469	372	112	165	28	25	12	6
DDB_G0271338	97	63	87	56	57	42	102	64
DDB_G0271340	154	125	593	530	1073	1107	827	682
DDB_G0271342	689	476	1046	1029	854	835	500	401
DDB_G0271344	1381	1236	843	977	507	473	192	110
DDB_G0271346	351	261	253	281	553	582	488	390
DDB_G0271348	102	56	57	59	92	117	147	89
DDB_G0271350	165	114	120	133	80	77	58	46
DDB_G0271352	0	0	0	0	0	0	0	0
DDB_G0271354	28	19	26	37	31	31	13	15
DDB_G0271356	0	0	0	0	0	0	0	0
DDB_G0271358	0	0	0	0	0	0	0	0
DDB_G0271360	43	28	9	14	24	13	11	5
DDB_G0271362	0	0	0	0	0	0	0	0
DDB_G0271364	1	1	0	0	3	0	2	1
DDB_G0271366	0	0	0	0	0	0	1	0
DDB_G0271368	0	0	0	0	0	0	1	0
DDB_G0271370	26	10	10	7	5	2	0	0
DDB_G0271372	9	10	9	3	4	6	79	82
DDB_G0271374	473	359	361	377	390	405	297	191
DDB_G0271376	202	164	111	137	52	41	31	23
DDB_G0271378	88	40	35	43	72	85	73	57
DDB_G0271380	0	0	0	0	0	0	0	0
DDB_G0271384	305	219	250	239	483	490	464	386
DDB_G0271386	12	3	11	7	18	20	14	8
DDB_G0271388	132	83	42	52	95	85	98	73
DDB_G0271390	0	0	0	0	0	0	0	0
DDB_G0271392	6	4	1	0	4	1	6	2
DDB_G0271394	1	0	0	0	0	0	1	2
DDB_G0271396	186	158	39	71	10	7	8	8
DDB_G0271398	1126	800	760	780	1090	1023	1058	769
DDB_G0271400	85	55	26	43	10	8	10	5
DDB_G0271402	341	208	261	276	519	694	908	698
DDB_G0271404	69	49	28	52	12	11	12	9
DDB_G0271406	15	6	2	4	7	3	9	7
DDB_G0271408	107	54	98	120	15	19	27	9
DDB_G0271410	74	36	18	25	38	41	45	46
DDB_G0271412	18	6	6	0	2	2	1	0
DDB_G0271414	9	5	2	3	11	12	7	12
DDB_G0271418	0	0	0	0	1	0	1	0
DDB_G0271422	1	1	0	0	0	0	0	0
DDB_G0271424	2	0	0	0	0	1	2	1
DDB_G0271426	0	2	0	0	0	1	0	1
DDB_G0271428	64	50	24	17	38	28	28	16
DDB_G0271430	48	35	29	32	12	18	15	14
DDB_G0271434	52	32	43	38	50	26	27	18
DDB_G0271438	52	30	21	32	68	77	85	63
DDB_G0271440	1	0	0	0	0	0	0	0
DDB_G0271444	0	0	0	0	0	0	0	0
DDB_G0271446	2	1	0	0	0	0	0	0
DDB_G0271448	0	0	0	0	0	0	0	0
DDB_G0271450	0	0	0	0	0	0	0	0
DDB_G0271452	0	0	0	0	0	0	0	0
DDB_G0271454	0	0	0	0	0	0	0	0
DDB_G0271456	0	0	0	0	0	0	0	0
DDB_G0271458	0	0	0	0	0	0	0	0
DDB_G0271460	0	0	0	0	0	0	0	0
DDB_G0271462	0	0	0	0	0	0	0	0
DDB_G0271466	0	0	0	0	0	0	0	0
DDB_G0271468	1	1	0	1	0	0	0	0
DDB_G0271470	2	0	0	0	0	0	0	0
DDB_G0271472	0	0	0	2	0	0	0	0
DDB_G0271474	0	0	0	0	0	0	0	0
DDB_G0271476	0	0	0	0	0	0	0	0
DDB_G0271478	0	0	0	0	0	1	0	0
DDB_G0271480	0	0	0	0	0	0	0	0
DDB_G0271482	4	1	3	4	3	6	6	4
DDB_G0271484	0	0	0	0	1	0	0	0
DDB_G0271486	0	0	0	0	0	0	0	0
[truncated: 15,170 more rows]

## Sheet: STab5
chrom	start	end	FC	log10_MW_fdr	log10_KS	BMA
chr1	322000	346000	1.16362	4.07946e-07	3.04061	0.0247562
chr1	452000	474000	1.50483	1.42454	0.20648	0.155504
chr1	858000	892000	2.34308	4.07946e-07	2.01673	0.0742686
chr1	1008000	1028000	2.01162	3.35458	0	0.196497
chr1	1056000	1076000	1.43783	4.07946e-07	4.0243	0.029451
chr1	1700000	1714000	3.06327	1.81164	0	0.227552
chr1	1824000	1846000	1.63382	4.07946e-07	1.30478	0.0419337
chr1	1846000	1866000	2.28897	1.81443	0.0386139	0.2153
chr1	1866000	1906000	5.00476	1.52924	0	0.489027
chr1	2026000	2062000	3.80461	4.07946e-07	1.94884	0.0322447
chr1	2424000	2450000	1.78449	1.34499	0.0128582	0.188443
chr1	2744000	2762000	4.18094	1.86837	0.116566	0.33479
chr1	3118000	3142000	2.58009	1.30948	0	0.202107
chr1	3200000	3218000	1.52415	4.07946e-07	2.2538	0.062274
chr1	3314000	3340000	2.42327	3.63321	0	0.195008
chr1	3402000	3430000	1.17056	4.07946e-07	2.1148	0.0598255
chr1	3814000	3826000	1.84603	0.206932	1.48323	0.097361
chr1	4008000	4040000	2.2344	1.5812	0	0.277269
chr1	4398000	4410000	2.06614	2.77867	0.0318961	0.187304
chr1	4532000	4550000	2.45154	1.52924	0	0.251487
chr1	4622000	4654000	1.72186	2.10655	0	0.180477
chr2	80000	98000	2.56174	3.03873	0	0.186752
chr2	472000	508000	3.72097	1.47538	0	0.4
chr2	552000	586000	5.06722	4.65603	0	0.452384
chr2	620000	650000	2.08398	1.81164	0.398053	0.154269
chr2	900000	914000	2.10491	1.98101	0	0.245759
chr2	1340000	1366000	1.30917	4.07946e-07	2.10165	0.0334587
chr2	1590000	1606000	1.86003	2.642	0	0.197121
chr2	1664000	1676000	4.14793	1.42591	0	0.339473
chr2	1776000	1790000	2.74686	2.34922	0	0.181644
chr2	1852000	1862000	4.35137	1.74738	0	0.376313
chr2	2128000	2164000	1.52766	4.07946e-07	2.73051	0.0409306
chr2	2222000	2234000	1.28032	4.07946e-07	1.3328	0.0328062
chr2	4338000	4354000	1.84949	1.37289	0	0.242282
chr2	4930000	4968000	1.84777	1.69845	0	0.19949
chr2	5368000	5392000	1.64426	4.07946e-07	4.31101	0.0162758
chr2	5466000	5484000	3.27422	2.22048	0.351442	0.283583
chr2	5746000	5778000	2.18827	2.03216	0	0.154674
chr2	5842000	5858000	4.8167	2.98753	0	0.45165
chr2	5878000	5894000	1.8779	1.72841	0	0.141322
chr2	5892000	5908000	1.25896	0.0139741	1.33874	0.10902
chr2	6124000	6138000	9.01725	3.01596	0	1
chr2	6134000	6158000	8.65994	1.6544	0	1
chr2	6216000	6228000	1.62977	4.07946e-07	2.37383	0.0736664
chr2	6230000	6244000	1.70605	0.411483	2.53387	0.109449
chr2	6252000	6266000	3.31646	6.26349	0	0.322114
chr2	6270000	6304000	1.70118	4.07946e-07	1.53154	0.0396314
chr2	6402000	6430000	1.37698	4.07946e-07	2.14651	0.0232799
chr2	6578000	6604000	2.65725	1.67811	0	0.261702
chr2	7088000	7126000	2.83103	2.22048	0	0.176587
chr2	7412000	7432000	1.18885	4.07946e-07	1.39107	0.0740399
chr2	7498000	7520000	2.1853	4.07946e-07	1.86692	0.046382
chr2	7766000	7804000	1.65326	1.52213	0	0.149337
chr2	7836000	7868000	1.7714	4.07946e-07	4.00038	0.024633
chr2	8038000	8048000	2.05163	2.46502	0	0.1514
chr2	8090000	8114000	2.41791	3.5419	0	0.295533
chr2	8192000	8204000	3.27058	4.38214	0	0.308393
chr2	8294000	8310000	1.39981	4.07946e-07	1.35365	0.044515
chr2	8416000	8452000	1.92988	1.39232	0	0.162363
chr3	38000	62000	1.07481	4.07946e-07	1.38013	0.0556536
chr3	190000	208000	2.7657	1.67551	0	0.184937
chr3	300000	322000	1.81217	2.53058	0	0.16447
chr3	322000	338000	1.81793	1.57706	0.0717418	0.146416
chr3	410000	450000	1.08079	4.07946e-07	1.48913	0.0949671
chr3	632000	652000	1.05454	4.07946e-07	1.83261	0.0160201
chr3	652000	680000	2.15077	2.642	0.127544	0.228404
chr3	838000	848000	2.19876	2.23026	0	0.233889
chr3	1144000	1160000	4.9357	1.98101	2.49827	0.411142
chr3	1162000	1178000	4.89182	1.32727	3.17994	0.153846
chr3	1320000	1334000	2.1773	2.987	0	0.230979
chr3	1358000	1380000	2.25952	4.07946e-07	2.06407	0.031592
chr3	1486000	1518000	2.6926	1.6262	0	0.273389
chr3	1776000	1790000	2.04726	1.44315	0	0.285357
chr3	2156000	2172000	1.85749	2.10655	0.29149	0.192474
chr3	2218000	2236000	1.32112	4.07946e-07	3.17994	0.0176616
chr3	2272000	2306000	1.32235	4.07946e-07	3.42574	0.0360068
chr3	2538000	2576000	2.74618	4.07946e-07	5.43125	0.0583678
chr3	2736000	2748000	1.59389	1.81164	0	0.158049
chr3	2822000	2834000	2.00307	1.96107	0	0.201949
chr3	3122000	3146000	1.87298	4.25628	0	0.194786
chr3	3160000	3170000	1.82425	0.0817418	2.53282	0.0615593
chr3	3206000	3220000	1.44569	4.07946e-07	2.34421	0.01725
chr3	3280000	3304000	2.06857	2.47477	0	0.219769
chr3	3666000	3686000	2.88394	0.716973	3.22832	0.135122
chr3	3756000	3770000	1.55447	1.33737	0.0485799	0.128167
chr3	3802000	3816000	2.81386	6.05951	0.0322125	0.257829
chr3	3856000	3866000	2.76843	1.32727	0	0.356452
chr3	3970000	3998000	1.68853	1.45804	0	0.144127
chr3	4178000	4196000	1.81882	4.07946e-07	2.19948	0.0279582
chr3	4226000	4242000	2.00607	1.98101	0	0.165374
chr3	4454000	4464000	1.47749	4.07946e-07	1.66338	0.0061508
chr3	4482000	4498000	2.04439	4.07946e-07	4.31101	0.0150808
chr3	4496000	4524000	1.53028	0.172607	1.68169	0.0894706
chr3	4718000	4736000	3.84406	1.44024	0	0.570845
chr3	4766000	4794000	2.24855	2.38285	0	0.215241
chr3	4936000	4964000	1.74239	1.59395	0	0.154767
chr3	5200000	5230000	2.3196	2.642	0	0.22307
chr3	5248000	5272000	2.11104	1.51091	0	0.188311
chr3	5290000	5320000	2.4278	0.0523208	1.64	0.0396314
chr3	5418000	5452000	2.19233	1.67385	0	0.231604
chr3	5458000	5478000	2.99154	3.9853	0	0.215992
chr3	5518000	5544000	1.81213	4.07946e-07	3.04061	0.0354847
chr3	5544000	5556000	2.72492	4.38214	0	0.208901
chr3	6026000	6056000	3.65974	0.0319169	3.07136	0.0320401
chr3	6248000	6286000	2.60052	4.13029	0	0.314669
chr4	122000	134000	2.46574	4.38214	0	0.20519
chr4	204000	224000	1.58236	4.07946e-07	1.68404	0.0146555
chr4	224000	238000	5.7734	1.43459	0	0.930591
chr4	386000	402000	1.98184	1.57988	0	0.154794
chr4	568000	582000	1.38281	4.07946e-07	2.14651	0.0585444
chr4	606000	620000	1.68107	1.67551	0	0.187441
chr4	832000	856000	9.55778	1.6544	0	1
chr4	862000	876000	1.99139	1.33737	0	0.252529
chr4	1510000	1532000	1.04177	4.07946e-07	1.36181	0.0305791
chr4	1554000	1566000	2.04686	1.94874	0	0.19148
chr4	1564000	1586000	3.28576	5.87225	0	0.29505
chr4	1996000	2032000	2.30523	0.172787	1.69141	0.0944344
chr4	2336000	2356000	2.53005	2.77867	0	0.225061
chr4	2370000	2390000	1.52077	4.07946e-07	1.43372	0.0498792
chr4	2680000	2702000	2.0654	1.55668	0	0.150692
chr4	2776000	2812000	2.21433	1.98101	0	0.170957
chr4	2788000	2822000	2.43061	4.28197	0	0.16437
chr4	2812000	2824000	1.55484	4.07946e-07	2.58966	0.0856272
chr4	2872000	2882000	2.37544	1.67489	0	0.29423
chr4	2882000	2906000	2.04046	1.4656	0	0.217276
chr4	2932000	2944000	3.18954	2.994	0	0.155969
chr4	2990000	3026000	2.36666	2.19613	0	0.27446
chr4	3094000	3106000	1.98808	1.40307	0	0.191048
chr4	3108000	3136000	1.67438	1.73147	0	0.161884
chr4	3158000	3186000	2.81079	3.59512	0.229535	0.192461
chr4	3280000	3320000	1.15372	4.07946e-07	2.5363	0.0569012
chr4	3302000	3318000	1.10461	4.07946e-07	3.57567	0.0184135
chr4	3480000	3490000	3.43963	1.40771	0	0.172654
chr4	3498000	3530000	3.60537	1.68044	0	0.119075
chr4	3738000	3756000	2.03857	4.07946e-07	1.97444	0.0372016
chr4	3756000	3782000	1.09883	4.07946e-07	1.35689	0.0400502
chr4	3782000	3810000	1.90579	1.35917	0.248191	0.198614
chr4	3906000	3922000	2.21492	1.74587	0.29149	0.190909
chr4	4222000	4242000	6.09731	17.1208	0	0.87288
chr4	4488000	4502000	2.17504	1.44315	0	0.243681
chr4	4518000	4554000	1.19336	0.00854302	2.76397	0.0720495
chr4	4526000	4562000	1.8575	2.28613	0	0.160711
chr4	4658000	4676000	1.21372	4.07946e-07	1.32724	0.044503
chr4	4808000	4828000	1.50766	4.07946e-07	3.07136	0.0308801
chr4	4850000	4864000	2.72573	3.9853	0	0.2
chr4	4850000	4872000	2.13086	0.126067	1.38703	0.118499
chr4	4918000	4940000	2.10822	1.4656	0	0.252355
chr4	5142000	5162000	1.46008	4.07946e-07	4.07678	0.0340451
chr4	5184000	5198000	3.08699	1.81164	0	0.289376
chr4	5232000	5258000	1.14586	4.07946e-07	1.52031	0.0215443
chr4	5294000	5312000	2.24832	3.56786	0	0.211428
chr4	5376000	5396000	1.14026	4.07946e-07	1.64846	0.0343917
chr4	5408000	5422000	2.40673	4.07946e-07	2.39798	0.0536128
chr5	64000	80000	1.34068	0.150353	1.55446	0.0971017
chr5	192000	210000	2.57555	1.30948	0	0.285714
chr5	210000	238000	1.94803	3.51498	0	0.176493
chr5	310000	336000	1.86616	1.67551	0	0.187529
chr5	486000	504000	1.75147	2.10655	0	0.127868
chr5	518000	542000	2.20189	2.38285	0.267197	0.165106
chr5	600000	622000	4.21409	0.451928	2.37064	0.195322
chr5	676000	698000	2.30357	2.642	0.0249051	0.200022
chr5	720000	740000	1.00413	4.07946e-07	2.36181	0.029071
chr5	736000	760000	1.5003	4.07946e-07	2.30231	0.0823308
chr5	760000	784000	1.75968	1.8071	0	0.152933
chr5	782000	804000	1.80486	1.37289	0	0.194904
chr5	804000	836000	2.12471	2.77706	0	0.196034
chr5	956000	978000	1.68303	4.07946e-07	2.49827	0.0211606

## Sheet: Stab6a
chrom	start	end	start+	end+	start-	end-	name+	name-	0AB+	2AB+	5AB+	8AB+	0AB-	2AB-	5AB-	8AB-	length+	length-	anchor_group_intergenic	log10_intergenic_length	log10_sum_gene_length	group
chr1	3847	8135	3847	4855	7671	8135	DDB_G0267180	DDB_G3963850	0	1.00079	0.346748	0.325789	0	0.766793	0.753279	0	1008	464	none	3.44963	3.16791	intergenic high
chr1	5504	9522	5504	7769	8307	9522	DDB_G0267182	DDB_G0267184	0.429508	0.759548	0.929817	1.00009	0.668001	0.268725	1.44203	0.601234	2265	1215	none	2.73079	3.54158	both high
chr1	10032	13044	10032	12183	12435	13044	DDB_G0267188	DDB_G0267190	0.377323	0.799803	0.163528	0.49228	0	0	0	0	2151	609	none	2.40142	3.44091	both low
chr1	28332	32657	28332	28920	32176	32657	DDB_G0267208	DDB_G3956460	3.58314	1.16036	5.96697	3.60168	0	0	0	0	588	481	none	3.51269	3.02898	intergenic high
chr1	29136	36667	29136	32238	36169	36667	DDB_G0267210	DDB_G0267216	1.68349	2.95519	3.39034	3.75495	0.455442	0	0	0	3102	498	none	3.5945	3.5563	both high
chr1	42192	48369	42192	43179	46104	48369	DDB_G0267230	DDB_G0267236	0	0	0	0.332721	0.845761	2.27864	1.85669	2.69257	987	2265	none	3.46613	3.51215	intergenic high
chr1	66188	68159	66188	67191	67818	68159	DDB_G0267252	DDB_G3952962	27.4306	4.26101	1.40056	0.654827	70.3212	36.0154	58.6203	49.4874	1003	341	none	2.79727	3.1284	intergenic high
chr1	68991	76806	68991	72709	74541	76806	DDB_G0267254	DDB_G0267258	0.122007	0	0	0.108151	0.300411	0.746616	2.1663	4.38506	3718	2265	none	3.26293	3.77692	both high
chr1	90718	94636	90718	92580	94093	94636	DDB_G0267274	DDB_G0267278	0	0	0	0	0	0.60129	0	0	1862	543	none	3.17984	3.38112	intergenic high
chr1	105879	109261	105879	108144	108592	109261	DDB_G0267294	DDB_G0267296	0.200274	0.929563	0.308628	1.72503	0	0	0	0.601052	2265	669	none	2.65129	3.46746	intergenic high
chr1	110782	113324	110782	112804	113141	113324	DDB_G0267300	DDB_G0267302	0.144612	0.997817	0.866499	1.04737	0	0	0	0	2022	183	none	2.52764	3.34341	intergenic high
chr1	114393	121209	114393	116973	117147	121209	DDB_G0267304	DDB_G0267306	0.314582	0	0.135473	1.07542	2.29205	4.61556	3.19414	5.19714	2580	4062	none	2.24057	3.8223	sum gene high
chr1	128569	132819	128569	129577	132396	132819	DDB_G0267324	DDB_G3948174	0	0.676877	1.74036	0.398912	0	0	0	0	1008	423	none	3.4501	3.15564	intergenic high
chr1	129933	134658	129933	132491	132939	134658	DDB_G0267326	DDB_G0267328	0.11431	0.533458	0.549166	0.471584	0.263886	0	0.407952	1.46591	2558	1719	none	2.65129	3.63114	both high
chr1	139297	144884	139297	139765	142026	144884	DDB_G0267334	DDB_G0267336	0	0	0	0	0	0	0	0	468	2858	none	3.3543	3.52192	intergenic high
chr1	151285	154134	151285	152888	153528	154134	DDB_G0267346	DDB_G0267348	0	0	0	0.250844	0	0	0	0	1603	606	none	2.80619	3.3442	intergenic high
chr1	161142	166942	161142	162112	162940	166942	DDB_G0267354	DDB_G0267356	69.5375	26.4572	8.67091	4.67053	21.8412	31.443	30.0483	37.4529	970	4002	none	2.91804	3.69653	both high
chr1	1385035	1387353	1385035	1385981	1386611	1387353	DDB_G0267378	DDB_G3969346	0	0	0	0	0	0	0	0	946	742	none	2.79935	3.22737	intergenic high
chr1	414979	417778	414979	416538	416595	417778	DDB_G0267380	DDB_G0268292	721.862	821.867	873.184	442.017	0.383449	0.601508	1.18558	0	1559	1183	loop anchors	1.75595	3.43807	both low
chr1	1329297	1333035	1329297	1331157	1331238	1333035	DDB_G0267386	DDB_G0267392	318.59	248.117	69.7535	77.4858	54.175	83.3977	124.478	104.317	1860	1797	loop anchors	1.90854	3.56312	sum gene high
chr1	1662306	1667807	1662306	1663602	1666539	1667807	DDB_G0267418	DDB_G0268586	229.845	265.775	105.282	56.0869	100.455	92.1546	140.739	160.601	1296	1268	loop anchors	3.46791	3.40892	intergenic high
chr1	338106	339626	338106	338878	339111	339626	DDB_G0267420	DDB_G3953162	586.581	662.28	654.504	717.374	0.440408	0.690858	0.683006	0	772	515	none	2.36737	3.10958	both low
chr1	1494430	1507224	1494430	1506056	1506582	1507224	DDB_G0267422	DDB_G0268440	13.1304	20.4251	27.1394	34.1248	0	0	0	0	11626	642	loop anchors	2.72099	4.08877	both high
chr1	1034623	1038005	1034623	1036114	1036313	1038005	DDB_G0267424	DDB_G0267886	188.665	206.03	149.835	132.787	24.3278	9.80162	12.6391	6.73354	1491	1692	none	2.29887	3.50284	both low
chr1	1443156	1445868	1443156	1444962	1445228	1445868	DDB_G0267428	DDB_G0268092	69.9352	60.6299	54.1648	47.6589	39.0906	18.9149	42.7545	33.7815	1806	640	loop anchors	2.4249	3.38846	both low
chr1	609145	613188	609145	611416	611484	613188	DDB_G0267430	DDB_G0267694	58.3988	100.339	54.676	29.2598	6.16782	2.41963	1.85521	1.28609	2271	1704	loop anchors	1.83257	3.59934	sum gene high
chr1	1310838	1313789	1310838	1313118	1313475	1313789	DDB_G0267444	DDB_G0268016	335.831	339.92	442.265	531.194	0	0	0	0	2280	314	none	2.55268	3.41397	intergenic high
chr1	424006	427466	424006	425518	426115	427466	DDB_G0267454	DDB_G0268294	410.588	537.947	518.551	376.065	1.32084	0.746701	0	0	1512	1351	none	2.77598	3.45682	intergenic high
chr1	201216	206582	201216	203254	203418	206582	DDB_G0267458	DDB_G0267480	151.732	262.73	268.743	330.712	156.364	110.568	137.76	163.401	2038	3164	none	2.21487	3.71617	sum gene high
chr1	1752058	1755359	1752058	1754689	1754913	1755359	DDB_G0267462	DDB_G0268240	102.167	95.3787	29.5852	21.8504	140.704	96.1149	104.534	54.7719	2631	446	none	2.35027	3.48813	both low
chr1	1122623	1126553	1122623	1123895	1125083	1126553	DDB_G0267466	DDB_G0267922	11.3733	172.715	2.48003	1.60698	0	0	0	0	1272	1470	none	3.07482	3.43807	intergenic high
chr1	243052	247229	243052	245068	245415	247229	DDB_G0267468	DDB_G0267504	152.441	221.908	223.849	288.216	93.8476	60.2979	27.8392	45.1765	2016	1814	loop anchors	2.54034	3.5832	both high
chr1	298526	303232	298526	300350	300607	303232	DDB_G0267470	DDB_G0267540	232.797	464.504	929.219	956.209	55.8866	48.4713	86.6848	103.801	1824	2625	none	2.40995	3.64826	sum gene high
chr1	208099	209681	208099	208842	208944	209681	DDB_G0267484	DDB_G0267486	128.165	78.6579	192.066	310.476	145.849	16.9081	2.85758	5.94708	743	737	none	2.00864	3.17026	both low
chr1	210355	214898	210355	212554	212711	214898	DDB_G0267488	DDB_G0267490	26.8336	9.28158	9.40919	9.69773	52.2338	410.143	283.586	529.715	2199	2187	none	2.19593	3.64207	sum gene high
chr1	226282	228343	226282	227085	227164	228343	DDB_G0267498	DDB_G0267500	84.884	73.8491	104.764	114.841	286.478	84.7005	25.2932	17.559	803	1179	loop anchors	1.89768	3.2971	both low
chr1	248893	252874	248893	251043	251536	252874	DDB_G0267506	DDB_G0268268	1.44897	0.772927	0.326172	0.866559	31.7631	28.3342	25.9447	26.4217	2150	1338	none	2.69286	3.54258	both high
chr1	272778	275255	272778	273967	274123	275255	DDB_G0267526	DDB_G0267528	151.682	72.1875	135.354	218.461	637.029	443.337	201.342	77.8648	1189	1132	none	2.19315	3.36568	both low
chr1	276694	278789	276694	277327	277654	278789	DDB_G0267530	DDB_G0267408	369.425	504.589	469.208	155.869	321.776	384.843	564.044	558.201	633	1135	none	2.51456	3.24748	intergenic high
chr1	283494	287906	283494	286152	286361	287906	DDB_G0267532	DDB_G0267388	0.476013	0.881898	3.03367	13.5348	127.861	53.8037	25.8865	22.3829	2658	1545	none	2.32017	3.62356	sum gene high
chr1	291770	295439	291770	293820	294047	295439	DDB_G0267538	DDB_G0268480	159.727	213.073	247.298	309.206	81.0408	75.6549	121.417	105.602	2050	1392	none	2.35604	3.53681	sum gene high
chr1	303808	306988	303808	304036	304918	306988	DDB_G0267542	DDB_G0268272	10.8109	4.42453	3.06598	1.44033	0.469969	0.17188	7.44773	94.4635	228	2070	none	2.94547	3.36135	intergenic high
chr1	311254	316757	311254	312670	313114	316757	DDB_G0267546	DDB_G0267548	45.6416	12.6965	1.98099	4.41109	58.572	42.2813	151.471	217.915	1416	3643	none	2.64739	3.70406	both high
chr1	323193	325596	323193	324597	324844	325596	DDB_G0267550	DDB_G0267552	0.161546	1.73217	1.49685	9.75677	112.83	117.243	145.974	116.124	1404	752	loop anchors	2.39271	3.33365	both low
chr1	325872	330624	325872	326929	327144	330624	DDB_G0267554	DDB_G0267556	8.56001	4.09875	15.5838	9.12385	48.1568	10.2566	13.1899	44.2553	1057	3480	none	2.33246	3.65677	sum gene high
chr1	339545	343569	339545	341341	343397	343569	DDB_G0267562	DDB_G3960562	14.1428	27.3851	15.4288	6.75036	0	0	0	0	1796	172	none	3.31303	3.29403	intergenic high
chr1	341836	346712	341836	343496	343867	346712	DDB_G0267564	DDB_G0267566	4.90403	397.76	9.92829	3.18944	0.524447	0	1.3561	1.78325	1660	2845	loop anchors	2.56939	3.65369	both high
chr1	368154	370414	368154	368942	370048	370414	DDB_G0267578	DDB_G3950778	7.16469	2.14605	2.22908	4.91576	0	0	0	0	788	366	none	3.04376	3.06221	intergenic high
chr1	371017	374947	371017	373018	373252	374947	DDB_G0267582	DDB_G0267584	100.449	103.295	27.4983	85.7977	91.4821	107.234	56.8857	131.518	2001	1695	loop anchors	2.36923	3.56773	sum gene high
chr1	375347	379294	375347	376736	376991	379294	DDB_G0267586	DDB_G0267588	59.2126	58.3698	21.7128	27.4202	118.699	234.767	171.399	223.067	1389	2303	loop anchors	2.40656	3.56726	sum gene high
chr1	385502	390186	385502	385941	386295	390186	DDB_G0267594	DDB_G0268288	182.849	141.975	113.438	75.7048	15.8751	10.605	7.74926	7.93162	439	3891	loop anchors	2.54902	3.63649	both high
chr1	408721	410341	408721	409582	409669	410341	DDB_G0267606	DDB_G0267608	128.574	37.8961	41.9394	68.6763	80.4723	28.1237	20.8579	11.0899	861	672	none	1.93957	3.18554	both low
chr1	427852	431774	427852	430458	430687	431774	DDB_G0267616	DDB_G0268484	55.7079	29.9756	24.6255	22.0446	1.85029	0	1.29233	0.906336	2606	1087	loop anchors	2.35985	3.56738	sum gene high
chr1	433827	437354	433827	435890	436025	437354	DDB_G0267618	DDB_G0267620	0	0	0	0	1.85469	2.99216	3.16433	7.14064	2063	1329	loop anchors	2.13037	3.53046	sum gene high
chr1	439136	442307	439136	440790	441678	442307	DDB_G0267624	DDB_G0267628	15.5768	4.95013	16.9459	47.1478	0.464874	0.519078	0	0	1654	629	none	2.94842	3.35851	intergenic high
chr1	443513	446321	443513	444929	445091	446321	DDB_G0267630	DDB_G0267632	111.717	114.389	28.4696	40.4099	0	0	0	0	1416	1230	none	2.20954	3.42259	both low
chr1	448891	454102	448891	451792	451991	454102	DDB_G0267634	DDB_G0267636	0	0	0	0	50.8884	49.8059	135.821	164.768	2901	2111	loop anchors	2.29887	3.70001	sum gene high
chr1	484011	486391	484011	485684	485944	486391	DDB_G0267642	DDB_G0268302	20.2053	12.7327	14.2464	11.1764	498.858	629.675	592.223	434.75	1673	447	none	2.41499	3.32634	both low
chr1	495109	501561	495109	498317	498515	501561	DDB_G0267650	DDB_G0268486	54.3585	49.0936	39.3397	52.8753	0.24492	0.331186	0.688486	35.2781	3208	3046	none	2.29669	3.79616	sum gene high
chr1	518709	522397	518709	520050	520100	522397	DDB_G0267656	DDB_G0268492	65.5198	32.6347	20.4131	5.63735	66.9483	83.1465	84.114	66.5107	1341	2297	none	1.69906	3.56086	sum gene high
chr1	523163	527617	523163	526205	526606	527617	DDB_G0267658	DDB_G0267660	1.49301	2.47683	0.231261	0.107954	0.224342	0.351921	0	0	3042	1011	loop anchors	2.60316	3.60778	both high
chr1	527772	529696	527772	528777	529187	529696	DDB_G0267662	DDB_G0349281	31.0876	10.7749	19.8856	8.39562	285.845	414.621	530.434	552.368	1005	509	none	2.61279	3.18013	intergenic high
chr1	537015	538492	537015	537560	537621	538492	DDB_G0267668	DDB_G0267670	136.981	59.0627	165.972	216.328	146.942	7.97288	5.62825	5.1553	545	871	none	1.7854	3.15106	both low
chr1	545193	550335	545193	548149	548245	550335	DDB_G0267674	DDB_G0267676	142.794	86.9215	32.8576	43.0769	9.82597	5.37951	3.52153	2.49797	2956	2090	loop anchors	1.98232	3.70295	sum gene high
chr1	557565	559011	557565	558286	558537	559011	DDB_G0267680	DDB_G0268306	158.531	62.0505	81.7106	42.0888	125.128	98.385	76.9326	136.766	721	474	none	2.39969	3.07737	both low
chr1	561515	571070	561515	564086	564276	571070	DDB_G0267684	DDB_G0267686	0.176437	12.5429	1.36294	0.724661	54.017	68.733	94.5571	78.0694	2571	6794	loop anchors	2.27878	3.97151	sum gene high
chr1	581197	589828	581197	585318	585585	589828	DDB_G0267690	DDB_G0295847	97.2448	60.3531	13.4521	10.2715	17.1305	91.9763	19.5971	22.677	4121	4243	loop anchors	2.42653	3.92241	sum gene high
chr1	661667	666459	661667	662715	663019	666459	DDB_G0267704	DDB_G0268506	299.292	241.102	407.162	293.429	31.8185	52.3024	3.87265	2.29305	1048	3440	none	2.48289	3.65205	both high
chr1	670001	671606	670001	670854	670929	671606	DDB_G0267706	DDB_G0267708	56.8966	73.8681	98.6598	93.8023	61.823	55.6959	55.9556	26.9163	853	677	none	1.87512	3.18469	both low
chr1	675418	677352	675418	675964	676186	677352	DDB_G0267712	DDB_G0267714	443.405	481.219	448.937	144.998	20.5866	11.9831	14.7322	39.0558	546	1166	none	2.34637	3.2335	both low
chr1	698210	700187	698210	699346	699430	700187	DDB_G0267720	DDB_G0267722	20.0527	13.475	20.6948	9.70477	191.358	195.944	216.808	108.593	1136	757	none	1.92433	3.27715	both low
chr1	700626	705840	700626	703356	704052	705840	DDB_G0267724	DDB_G0268330	0.760756	1.14075	0	0.267582	169.902	176.152	146.284	118.358	2730	1788	loop anchors	2.84262	3.65495	both high
chr1	713026	716367	713026	713821	714030	716367	DDB_G0267728	DDB_G0268334	189.732	212.741	561.105	117.987	58.1082	35.4678	27.4533	37.2345	795	2337	none	2.32017	3.49582	both low
chr1	719426	729518	719426	722987	723286	729518	DDB_G0267730	DDB_G0267732	312.75	366.713	229.22	318.173	35.5971	18.8941	29.0917	42.1511	3561	6232	loop anchors	2.47569	3.99092	sum gene high
chr1	730240	731927	730240	731113	731135	731927	DDB_G0267734	DDB_G0268336	663.225	249.861	250.638	395.086	83.9825	18.8046	13.2872	2.58091	873	792	none	1.34262	3.22141	both low
chr1	764515	768575	764515	767051	767151	768575	DDB_G0267742	DDB_G0267744	0.997825	0.666832	17.6924	8.16588	97.4678	122.604	52.9548	29.7207	2536	1424	loop anchors	2.00004	3.5977	sum gene high
chr1	774329	778499	774329	775937	776323	778499	DDB_G0267746	DDB_G0267748	178.148	195.55	244.622	406.291	86.3264	45.8964	5.80504	2.16516	1608	2176	none	2.5866	3.57795	both high
chr1	783551	788000	783551	786233	786321	788000	DDB_G0267752	DDB_G0267754	10.9461	75.35	9.02371	5.52742	32.4425	55.5478	77.6908	100.751	2682	1679	loop anchors	1.94453	3.63959	sum gene high
chr1	792298	797355	792298	795646	795720	797355	DDB_G0267760	DDB_G0267762	69.4318	63.8054	68.6076	56.3091	3.55168	3.95543	5.57312	5.36146	3348	1635	none	1.86929	3.69749	sum gene high
chr1	809266	811472	809266	810455	810582	811472	DDB_G0267768	DDB_G0268518	196.619	38.8238	18.8698	11.3351	153.802	27.1705	8.66238	1.47594	1189	890	loop anchors	2.10384	3.31785	both low
chr1	820113	822414	820113	821706	822332	822414	DDB_G0267770	DDB_G0294825	13.2175	10.7077	2.42191	0.664717	0	0	0	0	1593	82	loop anchors	2.79658	3.22401	intergenic high
chr1	824717	827478	824717	825057	825288	827478	DDB_G0267772	DDB_G0267774	0	0	0	0	118.255	77.0502	64.8439	95.2519	340	2190	loop anchors	2.36363	3.40312	both low
chr1	857736	859778	857736	858188	858289	859778	DDB_G0267790	DDB_G0267792	6.24533	6.16759	5.43265	21.5734	1.74351	2.62842	0.236231	0.760647	452	1489	loop anchors	2.00436	3.28803	both low
chr1	889671	894228	889671	891537	891837	894228	DDB_G0267800	DDB_G0268354	34.3887	34.2764	20.2999	24.2537	131.67	203.669	450.804	289.783	1866	2391	loop anchors	2.47714	3.6291	sum gene high
chr1	899152	902750	899152	902230	902490	902750	DDB_G0267804	DDB_G0267806	94.1301	91.5011	103.908	13.4277	0	1.25577	1.35288	0	3078	260	loop anchors	2.41499	3.52349	both low
chr1	903470	908316	903470	905468	905812	908316	DDB_G0267808	DDB_G0267810	14.0752	4.61741	5.0932	2.97861	29.8502	26.882	34.731	41.2468	1998	2504	loop anchors	2.53657	3.65341	both high
chr1	910679	913633	910679	912284	913208	913633	DDB_G0267814	DDB_G3949960	15.785	15.5281	28.6181	28.6738	1.60101	1.67432	11.5451	14.7757	1605	425	none	2.96568	3.3075	intergenic high
chr1	913535	918553	913535	914612	914770	918553	DDB_G0267816	DDB_G0267818	20.7858	30.5174	149.093	131.504	22.68	47.5757	2.59465	1.95936	1077	3783	none	2.19868	3.68664	sum gene high
chr1	920877	923726	920877	922078	922135	923726	DDB_G0267822	DDB_G0267824	119.536	42.7577	25.9977	10.2174	157.267	27.0725	11.4615	6.31014	1201	1591	none	1.75595	3.44592	both low
chr1	926751	932237	926751	929405	929879	932237	DDB_G0267828	DDB_G0267830	36.1418	18.4783	54.5398	174.725	90.0737	49.6107	38.3684	53.0008	2654	2358	loop anchors	2.67579	3.70001	both high
chr1	939088	942878	939088	940508	942696	942878	DDB_G0267834	DDB_G3953082	109.578	133.726	19.7478	75.3769	0	1.9549	0	0	1420	182	loop anchors	3.34005	3.20466	intergenic high
chr1	940973	944711	940973	942790	943373	944711	DDB_G0267836	DDB_G0267382	30.6883	30.4297	52.8726	37.7693	730.281	1215.79	875.512	1135.65	1817	1338	loop anchors	2.76568	3.499	intergenic high
chr1	949000	952882	949000	949753	950029	952882	DDB_G0267838	DDB_G0267416	102.068	108.732	224.414	277.881	147.819	11.6993	9.45982	18.0501	753	2853	none	2.44092	3.55703	sum gene high
chr1	965757	968896	965757	967822	968116	968896	DDB_G0267850	DDB_G0267852	12.757	0.344593	0.678118	0.194723	124.45	90.2157	73.2923	13.3866	2065	780	none	2.46836	3.45408	both low
chr1	974098	977969	974098	976591	977363	977969	DDB_G0267856	DDB_G3959252	4.11277	4.93805	8.43976	4.33617	6.74609	11.2106	2.89119	1.74735	2493	606	none	2.88762	3.49122	intergenic high
chr1	984536	986657	984536	985406	985706	986657	DDB_G0267862	DDB_G0267864	6.18781	2.69435	0.404308	1.67931	3.61485	3.18231	1.84702	1.19096	870	951	loop anchors	2.47714	3.26031	both low
chr1	995735	1001043	995735	996910	1000902	1001043	DDB_G0267870	DDB_G0268370	145.052	117.884	135.767	152.984	0	0	7.46821	0	1175	141	none	3.60119	3.11926	intergenic high
chr1	1028327	1031066	1028327	1028897	1029260	1031066	DDB_G0267880	DDB_G0267882	30.2179	7.02786	4.30409	0	138.968	158.698	85.4334	172.778	570	1806	loop anchors	2.55992	3.37585	intergenic high
chr1	1141517	1144408	1141517	1142703	1143966	1144408	DDB_G0267928	DDB_G3960490	508.068	162.037	78.634	148.384	40.805	16.2414	27.7627	11.569	1186	442	none	3.10141	3.21165	intergenic high
chr1	1145055	1147336	1145055	1145211	1145506	1147336	DDB_G0267932	DDB_G0268550	34.0885	4.56144	11.2454	8.89289	0.12394	0	7.46342	13.5905	156	1830	none	2.46984	3.29798	both low
chr1	1153177	1158481	1153177	1156723	1157426	1158481	DDB_G0267938	DDB_G0268402	8.26208	8.67626	4.45062	3.83098	101.893	108.372	63.1454	66.5612	3546	1055	none	2.84696	3.66285	both high
chr1	1159901	1165193	1159901	1161696	1161932	1165193	DDB_G0267940	DDB_G0267942	13.4093	10.3118	12.6828	8.58729	62.0637	123.944	192.236	264.954	1795	3261	none	2.37293	3.70381	sum gene high
chr1	1167121	1170444	1167121	1167316	1168645	1170444	DDB_G0267946	DDB_G0267452	0	0	0	0	388.551	438.057	643.361	667.933	195	1799	none	3.12353	3.29973	intergenic high
chr1	1172813	1175066	1172813	1173875	1173989	1175066	DDB_G0267950	DDB_G0267952	279.351	241.151	295.792	255.787	93.5769	138.382	226.89	225.952	1062	1077	none	2.05694	3.33021	both low
chr1	1175757	1178404	1175757	1177189	1177307	1178404	DDB_G0267954	DDB_G0267956	13.3829	6.21445	4.16645	7.80629	212.641	203.118	109.971	98.6951	1432	1097	none	2.07192	3.40295	both low
chr1	1191799	1199454	1191799	1198906	1199076	1199454	DDB_G0267962	DDB_G0267964	20.134	30.4193	133.855	105.027	0	0	0.92466	0	7107	378	none	2.23047	3.87419	sum gene high
chr1	1202710	1206733	1202710	1205883	1206079	1206733	DDB_G0267966	DDB_G0268406	356.005	408.981	119.376	81.0835	0.693609	1.04326	0	1.00427	3173	654	none	2.29228	3.58286	sum gene high
chr1	1207157	1209413	1207157	1209051	1209176	1209413	DDB_G0267968	DDB_G0267970	10.446	6.29645	11.4733	6.16759	1.91401	1.50123	1.47477	0	1894	237	none	2.09694	3.32858	both low
chr1	1220850	1225256	1220850	1224573	1224671	1225256	DDB_G0267978	DDB_G3954686	245.205	360.472	451.787	491.031	0.38771	0	0	1.12272	3723	585	none	1.99127	3.63428	sum gene high
chr1	1232233	1237782	1232233	1235989	1236114	1237782	DDB_G0267982	DDB_G0267984	317.501	314.101	325.059	420.82	155.31	126.153	193.006	169.346	3756	1668	loop anchors	2.09694	3.73432	sum gene high
chr1	1238362	1241711	1238362	1240237	1240355	1241711	DDB_G0267986	DDB_G0267988	0.120965	0.189756	0	0	10.7918	6.30037	10.3399	8.08074	1875	1356	none	2.07192	3.50934	both low
chr1	1248278	1252599	1248278	1249587	1250160	1252599	DDB_G0267996	DDB_G0267406	188.922	186.16	62.1565	39.0028	234.304	244.116	101.077	183.579	1309	2439	none	2.75816	3.5738	both high
chr1	1279172	1283391	1279172	1280558	1280989	1283391	DDB_G0268002	DDB_G0267400	0	0	0.25218	0	646.326	775.923	869.002	880.239	1386	2402	none	2.63449	3.57841	both high
chr1	1286206	1289290	1286206	1287863	1288688	1289290	DDB_G0268004	DDB_G0268006	256.149	243.398	365.824	356.815	54.3772	15.7699	30.8754	13.1589	1657	602	none	2.91646	3.35392	intergenic high
chr1	1301595	1303853	1301595	1302485	1302704	1303853	DDB_G0268010	DDB_G0268012	6.04876	33.4022	14.1955	13.6221	9.94147	12.8562	73.23	80.4455	890	1149	none	2.34046	3.30942	both low
chr1	1308295	1310937	1308295	1310389	1310645	1310937	DDB_G0268014	DDB_G3954638	41.4774	44.9648	67.8125	51.7488	35.8712	40.7403	52.8201	77.9204	2094	292	none	2.40826	3.37767	both low
chr1	1317001	1319387	1317001	1318564	1318762	1319387	DDB_G0268020	DDB_G0268022	390.76	297.682	223.879	180.101	64.3517	39.7287	11.7902	4.43933	1563	625	loop anchors	2.29669	3.34005	both low
chr1	1342457	1344989	1342457	1343261	1344502	1344989	DDB_G0268036	DDB_G3951280	229.259	93.0988	104.232	170.781	25.3183	48.365	36.7263	21.6743	804	487	loop anchors	3.09378	3.11093	intergenic high
chr1	1345124	1347356	1345124	1346305	1346480	1347356	DDB_G0268040	DDB_G0268042	118.726	60.5903	155.591	95.2216	355.608	384.773	403.849	415.391	1181	876	loop anchors	2.24306	3.31323	both low
chr1	1352852	1354182	1352852	1352990	1353350	1354182	DDB_G0268046	DDB_G0268048	13.8815	7.52235	45.7673	54.7803	119.957	71.7079	112.533	91.522	138	832	none	2.55631	2.98677	intergenic high
chr1	1391481	1394274	1391481	1393242	1393386	1394274	DDB_G0268062	DDB_G0268064	24.0047	22.3887	14.7342	38.6546	413.402	33.5434	19.3519	5.59243	1761	888	none	2.15839	3.42308	both low
chr1	1398471	1400979	1398471	1399280	1399545	1400979	DDB_G0268068	DDB_G0268070	292.788	295.85	362.769	316.867	91.0864	101.313	123.97	138.126	809	1434	none	2.42326	3.35083	both low
chr1	1404966	1411401	1404966	1408062	1408318	1411401	DDB_G0268072	DDB_G0268074	0.451044	0.325837	0.565911	20.0774	44.4137	19.2619	7.73376	13.2667	3096	3083	loop anchors	2.40826	3.79092	sum gene high
chr1	1428340	1431383	1428340	1428634	1428912	1431383	DDB_G0268082	DDB_G0268084	4.30354	0	1.18885	1.11699	69.3296	67.0633	15.6063	10.7891	294	2471	loop anchors	2.44406	3.4417	both low
chr1	1432460	1439629	1432460	1432727	1432946	1439629	DDB_G0268086	DDB_G0268088	0	0	0	0	38.2019	21.1441	4.40354	3.37651	267	6683	loop anchors	2.34046	3.84198	sum gene high
chr1	1446576	1449683	1446576	1447961	1448031	1449683	DDB_G0268094	DDB_G0268096	33.4475	106.468	148.571	164.638	7.01208	4.32774	5.73274	5.48078	1385	1652	loop anchors	1.84516	3.48244	both low
chr1	1461474	1463865	1461474	1463206	1463478	1463865	DDB_G0268104	DDB_G0268106	531.19	588.208	627.159	578.239	0	0	0	1.03903	1732	387	none	2.43458	3.32613	both low
chr1	1465334	1468006	1465334	1466195	1466317	1468006	DDB_G0268108	DDB_G0268110	0.679223	0	0.405948	0.381412	47.0739	92.5594	68.5103	33.8187	861	1689	none	2.0864	3.40654	both low
chr1	1468364	1473264	1468364	1468964	1469083	1473264	DDB_G0268112	DDB_G0267464	78.4513	45.3397	32.7371	24.1043	38.3441	23.0106	5.0329	6.37487	600	4181	loop anchors	2.07558	3.67952	sum gene high
chr1	1473866	1478148	1473866	1474392	1475253	1478148	DDB_G0268114	DDB_G0268432	211.821	98.9883	51.3139	92.4115	1.15444	0.962954	3.51125	2.61129	526	2895	none	2.93501	3.53415	both high
chr1	1481368	1484696	1481368	1483750	1483802	1484696	DDB_G0268118	DDB_G0268120	120.361	113.201	202.971	232.682	0	0.763191	0	0	2382	894	loop anchors	1.71609	3.51534	both low
chr1	1512408	1515878	1512408	1514206	1514263	1515878	DDB_G0268130	DDB_G0268444	112.388	122.414	31.019	6.07194	22.3946	15.4656	19.5373	13.5656	1798	1615	none	1.75595	3.53314	sum gene high
chr1	1516723	1521378	1516723	1519586	1521073	1521378	DDB_G0268132	DDB_G3964828	83.4682	87.0811	144.004	123.341	21.7004	19.0627	29.8975	29.9277	2863	305	none	3.17231	3.50079	intergenic high
chr1	1528261	1531470	1528261	1528973	1529142	1531470	DDB_G0268138	DDB_G0268140	342.299	114.658	24.1386	5.7418	241.251	476.863	193.12	165.597	712	2328	none	2.22791	3.48287	both low
chr1	1532258	1535463	1532258	1533436	1533585	1535463	DDB_G0268142	DDB_G0268144	154.948	153.825	60.7627	24.5829	47.9417	210.636	302.868	113.385	1178	1878	none	2.17322	3.48515	both low
chr1	1545974	1548173	1545974	1546631	1546945	1548173	DDB_G0268154	DDB_G0268448	160.622	242.868	384.227	397.959	154.694	94.9178	27.995	8.3555	657	1228	none	2.49694	3.27531	intergenic high
chr1	1574563	1578881	1574563	1576904	1577149	1578881	DDB_G0268158	DDB_G0268160	40.882	4.47373	5.53758	1.63754	2.11578	1.38722	5.0592	7.90907	2341	1732	none	2.38918	3.60991	sum gene high
chr1	1580520	1583530	1580520	1581951	1582310	1583530	DDB_G0268162	DDB_G0267442	33.3691	67.231	106.591	154.109	82.7607	62.273	155.752	130.516	1431	1220	none	2.55511	3.42341	intergenic high
chr1	1590744	1593342	1590744	1591284	1591384	1593342	DDB_G0268166	DDB_G0268168	3.00601	2.58125	1.95003	0	106.774	97.2513	173.873	161.621	540	1958	none	2.00004	3.39759	both low
chr1	1602466	1607291	1602466	1603407	1603472	1607291	DDB_G0268178	DDB_G0267410	11.651	9.61726	3.72383	1.97992	51.5142	82.9464	43.8011	42.5223	941	3819	none	1.81298	3.67761	sum gene high
chr1	1618790	1621263	1618790	1619297	1619581	1621263	DDB_G0268182	DDB_G0268184	247.938	212.116	185.332	133.627	2.35252	3.05103	3.54056	9.96512	507	1682	none	2.45333	3.34025	both low
chr1	1637374	1640576	1637374	1639913	1640027	1640576	DDB_G0268190	DDB_G0268192	30.8982	28.7536	86.1628	134.581	196.132	63.2223	14.6957	8.11786	2539	549	none	2.05694	3.48968	both low
chr1	1693319	1695156	1693319	1693952	1694067	1695156	DDB_G0268208	DDB_G0268210	11.8892	11.764	64.2413	15.0554	140.352	203.254	40.9291	12.3391	633	1089	none	2.06074	3.23603	both low
chr1	1708887	1712280	1708887	1711434	1711753	1712280	DDB_G0268218	DDB_G3961406	93.6222	111.834	207.593	216.969	23.2616	21.9538	12.6351	5.06131	2547	527	loop anchors	2.5038	3.4877	intergenic high
chr1	1727068	1732034	1727068	1728832	1728956	1732034	DDB_G0268230	DDB_G0268232	61.8329	17.3888	20.4767	6.18897	84.8347	145.165	257.774	336.984	1764	3078	none	2.09346	3.68502	sum gene high
chr1	1764264	1768018	1764264	1766742	1766830	1768018	DDB_G0268246	DDB_G0268248	3.2466	2.83788	1.41409	2.06356	0.190918	0	0	0.338471	2478	1188	none	1.94453	3.56419	sum gene high
chr1	1654403	1660037	1654403	1659091	1659360	1660037	DDB_G0268258	DDB_G0267394	35.3415	24.7652	2.99652	1.28519	400.909	448.479	536.1	359.504	4688	677	none	2.42977	3.72957	sum gene high
chr1	233799	238491	233799	236723	236991	238491	DDB_G0268266	DDB_G0267502	52.8719	98.3902	94.0417	125.141	217.158	156.289	192.406	151.073	2924	1500	none	2.42815	3.64582	sum gene high
chr1	331476	337840	331476	336050	337356	337840	DDB_G0268280	DDB_G3954692	3.00753	1.71222	1.07516	1.03004	13.8104	8.51869	5.80022	4.83247	4574	484	none	3.11595	3.70398	both high
chr1	348370	354465	348370	351563	351990	354465	DDB_G0268284	DDB_G0267396	0.0710336	0.111429	0.109465	20.2797	40.4771	24.5283	4.25372	4.04277	3193	2475	loop anchors	2.63044	3.75343	both high
chr1	363409	365278	363409	364574	364760	365278	DDB_G0268286	DDB_G0267460	5.23554	2.08752	35.7844	140.129	350.214	385.655	347.278	260.363	1165	518	none	2.26954	3.22608	both low
chr1	475633	479414	475633	475923	476397	479414	DDB_G0268300	DDB_G0267640	0	0	0	0	28.0562	66.8348	49.424	8.47229	290	3017	loop anchors	2.67579	3.51943	intergenic high
chr1	577815	580066	577815	578337	578408	580066	DDB_G0268310	DDB_G0267688	0	2.67026	70.5065	292.891	166.178	609.25	57.7174	93.1067	522	1658	none	1.85132	3.33846	both low
chr1	627394	636330	627394	628219	628402	636330	DDB_G0268318	DDB_G0267472	6.45254	10.32	63.7383	102.128	39.3184	54.6688	226.427	122.46	825	7928	loop anchors	2.26247	3.94216	sum gene high
chr1	708044	712024	708044	708883	711879	712024	DDB_G0268332	DDB_G3964376	58.2369	234.098	38.8546	5.83119	0	0	12.0985	0	839	145	none	3.47654	2.993	intergenic high
chr1	733268	735299	733268	733982	734615	735299	DDB_G0268338	DDB_G0267736	0	0	0.489526	0	0	0	0	0	714	684	none	2.80141	3.14551	intergenic high
chr1	743290	749568	743290	746469	746952	749568	DDB_G0268340	DDB_G0267740	0	0	0	0	0.173402	0.260815	0.13446	0	3179	2616	loop anchors	2.68396	3.76305	both high
chr1	798096	800788	798096	799005	799345	800788	DDB_G0268344	DDB_G0267764	85.2071	16.9737	4.63619	5.98668	4.87641	3.04294	0.48598	0.557316	909	1443	none	2.53149	3.37144	intergenic high
chr1	868195	873185	868195	872344	872489	873185	DDB_G0268348	DDB_G0267456	9.90662	10.911	0.677159	0.65097	398.375	453.286	1061.99	1068.17	4149	696	none	2.1614	3.68529	sum gene high
chr1	980834	984122	980834	983272	983480	984122	DDB_G0268362	DDB_G0267860	7.58385	11.4123	55.9312	59.7531	1.05986	2.0799	9.82395	22.9866	2438	642	none	2.31808	3.48855	both low
chr1	989850	992043	989850	991118	991452	992043	DDB_G0268366	DDB_G0267866	39.8613	23.5834	36.7859	41.4478	230.754	296.55	497.75	524.421	1268	591	none	2.52376	3.26928	intergenic high
chr1	1007047	1012044	1007047	1009918	1010097	1012044	DDB_G0268374	DDB_G0268472	7.27577	2.45961	104.459	463.668	266.222	201.22	78.3568	14.1025	2871	1947	loop anchors	2.25288	3.68287	sum gene high
chr1	1076497	1080667	1076497	1076890	1077140	1080667	DDB_G0268382	DDB_G0267904	0	0	0	0	69.6766	31.6473	4.57117	3.16757	393	3527	loop anchors	2.39796	3.59329	sum gene high
chr1	1085917	1090568	1085917	1089019	1089189	1090568	DDB_G0268384	DDB_G0268540	129.183	131.008	46.4736	8.39352	0	1.01079	0	0.476281	3102	1379	none	2.23047	3.65137	sum gene high
chr1	1135911	1140479	1135911	1139439	1139852	1140479	DDB_G0268394	DDB_G0268396	39.2106	106.585	109.605	138.37	391.427	442.665	403.751	449.793	3528	627	loop anchors	2.61596	3.61857	both high
chr1	1184693	1190807	1184693	1187746	1187971	1190807	DDB_G0268404	DDB_G0267960	59.4016	53.8319	114.629	95.3536	32.2923	41.4127	106.231	15.1949	3053	2836	none	2.3522	3.77004	sum gene high
chr1	1212493	1217095	1212493	1213977	1214002	1217095	DDB_G0268408	DDB_G0267974	0.152837	0	0	0	105.023	81.8996	50.6978	10.5067	1484	3093	loop anchors	1.39811	3.66058	sum gene high
chr1	1225332	1231512	1225332	1229934	1230143	1231512	DDB_G0268410	DDB_G0267980	3.1941	3.28081	3.81153	5.65769	70.9286	39.2474	7.94068	6.96132	4602	1369	loop anchors	2.32017	3.77605	sum gene high
chr1	1253446	1259874	1253446	1257146	1257305	1259874	DDB_G0268412	DDB_G0267440	35.2829	84.3778	4.26839	2.65537	26.4835	17.9801	21.1689	14.2176	3700	2569	none	2.20142	3.7972	sum gene high
chr1	1509431	1511437	1509431	1510298	1511350	1511437	DDB_G0268442	DDB_G0294821	84.531	36.3064	82.1069	70.3423	0	0	0	0	867	87	none	3.02202	2.97955	intergenic high
chr1	1540788	1544719	1540788	1542162	1542256	1544719	DDB_G0268446	DDB_G0268152	22.8302	3.47602	6.8894	15.0718	1.15831	1.62642	1.56552	4.35906	1374	2463	loop anchors	1.97317	3.58399	sum gene high
chr1	1586564	1589537	1586564	1588451	1588544	1589537	DDB_G0268450	DDB_G0268452	5.10479	5.28165	12.442	0.948275	127.716	130.313	208.295	191.735	1887	993	none	1.96853	3.45939	both low
chr1	194175	196984	194175	194850	195958	196984	DDB_G0268474	DDB_G0268476	0	0	0	0	0.442125	0	0	0	675	1026	none	3.04454	3.2307	intergenic high
chr1	255653	257366	255653	256271	256534	257366	DDB_G0268478	DDB_G0267510	51.0282	49.011	69.2408	53.6038	78.1809	29.7035	13.9007	4.30143	618	832	none	2.41997	3.16137	both low
chr1	318211	321646	318211	320010	321023	321646	DDB_G0268482	DDB_G3958284	1.62229	0.972578	0.778384	0.182543	2.18437	4.38069	1.12921	0	1799	623	loop anchors	3.00561	3.38417	intergenic high
chr1	542005	544915	542005	544264	544712	544915	DDB_G0268494	DDB_G3955482	3.77789	3.84863	2.0193	2.26361	1.11729	3.21675	0	1.98081	2259	203	loop anchors	2.65129	3.39129	intergenic high
chr1	642852	660693	642852	659065	659395	660693	DDB_G0268504	DDB_G0268322	5.36664	20.8125	108.711	133.681	6.32653	43.0972	4.32559	2.81394	16213	1298	loop anchors	2.51853	4.24331	both high
chr1	802088	809101	802088	806703	806803	809101	DDB_G0268516	DDB_G0267766	17.6355	13.4029	11.9258	8.38784	60.4762	4.27329	3.04681	0.63577	4615	2298	loop anchors	2.00004	3.83967	sum gene high
chr1	816235	817967	816235	816791	816933	817967	DDB_G0268522	DDB_G0267446	153.518	156.706	191.057	138.268	134.518	211.984	337.721	373.818	556	1034	none	2.15232	3.2014	both low
chr1	842917	851483	842917	848447	849531	851483	DDB_G0268524	DDB_G0267784	0	0	0	0	18.4332	20.9421	33.233	38.0755	5530	1952	loop anchors	3.03503	3.87402	both high
chr1	945805	948612	945805	947605	948333	948612	DDB_G0268528	DDB_G0268360	0.252011	13.118	0.389594	0.811666	0	0	0	0	1800	279	none	2.86214	3.31785	intergenic high
chr1	1022894	1024917	1022894	1023978	1024144	1024917	DDB_G0268538	DDB_G0267876	378.806	477.789	639.43	674.796	1.76049	2.68586	0.455043	0	1084	773	none	2.22013	3.26881	both low
chr1	1091217	1093085	1091217	1091622	1091708	1093085	DDB_G0268542	DDB_G0268544	2.56403	0	0.868514	4.23626	0	0	0	0.238486	405	1377	loop anchors	1.93455	3.25091	both low
chr1	1099621	1106228	1099621	1104015	1104197	1106228	DDB_G0268548	DDB_G0268386	79.7149	130.604	45.1873	16.9377	65.379	91.5239	136.715	121.32	4394	2031	loop anchors	2.2601	3.80787	sum gene high
chr1	1271526	1275632	1271526	1273446	1275198	1275632	DDB_G0268556	DDB_G3947598	8.17819	18.7861	46.9287	61.5348	0	0	0	0.926506	1920	434	loop anchors	3.24354	3.37181	intergenic high
chr1	1292813	1299499	1292813	1294391	1295306	1299499	DDB_G0268558	DDB_G0268420	47.4084	29.0649	7.33902	6.03932	78.1217	147.552	58.3206	14.1422	1578	4193	loop anchors	2.96143	3.76125	both high
chr1	1378933	1383578	1378933	1380740	1380971	1383578	DDB_G0268566	DDB_G0268060	31.1289	16.8268	10.8701	10.5887	148.758	241.104	261.591	288.84	1807	2607	loop anchors	2.36363	3.64483	sum gene high
chr1	1387512	1391151	1387512	1387930	1390698	1391151	DDB_G0268568	DDB_G3958742	0	0	0.836176	0	0	0	6.95888	24.026	418	453	none	3.44217	2.94002	intergenic high
chr1	1551636	1556828	1551636	1554960	1556346	1556828	DDB_G0268572	DDB_G3948060	0.204702	0	1.68844	3.61504	22.2755	21.1724	18.9232	15.2252	3324	482	none	3.14177	3.58047	both high
chr1	1563061	1571100	1563061	1569010	1569278	1571100	DDB_G0268578	DDB_G0267426	56.3505	61.505	61.2929	136.923	263.616	310.562	602.147	588.47	5949	1822	loop anchors	2.42815	3.89048	sum gene high
chr1	1649496	1653765	1649496	1653049	1653351	1653765	DDB_G0268584	DDB_G0268200	0	0.192033	0	0.113173	0.706294	0	0	0	3553	414	none	2.48002	3.59846	both high
chr1	1680931	1683162	1680931	1682389	1682483	1683162	DDB_G0268594	DDB_G0268202	0	0	9.12947	87.0182	64.8404	43.6031	36.666	1.55949	1458	679	none	1.97317	3.3298	both low
chr1	1713714	1717245	1713714	1715167	1715766	1717245	DDB_G0268602	DDB_G0268222	0.669536	0.244867	1.92901	1.05623	616.488	694.242	336.467	94.8729	1453	1479	loop anchors	2.77743	3.46716	intergenic high
chr1	1746831	1750802	1746831	1747104	1747505	1750802	DDB_G0268604	DDB_G0267404	0	0	0	0	73.5219	49.1676	31.1648	24.3376	273	3297	loop anchors	2.60316	3.55267	both high
chr1	1782217	1786338	1782217	1783993	1784154	1786338	DDB_G0268610	DDB_G0268254	0	0	0	0	0.445438	0.162908	0.643208	1.8565	1776	2184	none	2.20685	3.5977	sum gene high
chr1	1977387	1979613	1977387	1978925	1978956	1979613	DDB_G0268620	DDB_G3969490	265.14	475.338	220.529	67.2626	0	0.993913	0	0	1538	657	loop anchors	1.4915	3.34143	both low
chr1	2362107	2363892	2362107	2363237	2363309	2363892	DDB_G0268624	DDB_G0268908	73.3766	49.7227	57.7112	49.1903	3.06082	2.90066	4.81528	0.689715	1130	583	loop anchors	1.85739	3.23376	both low
chr1	2199645	2213336	2199645	2204240	2204410	2213336	DDB_G0268636	DDB_G0269014	19.6267	20.8026	62.6423	110.992	17.1215	20.389	42.4622	74.4321	4595	8926	none	2.23047	4.13101	sum gene high
chr1	1799318	1805309	1799318	1801673	1801908	1805309	DDB_G0268640	DDB_G0268642	4.6833	1.75076	1.78573	13.5089	81.3264	75.8239	88.9631	84.9268	2355	3401	loop anchors	2.37109	3.76012	sum gene high
chr1	1807926	1815492	1807926	1808802	1809150	1815492	DDB_G0268644	DDB_G0268616	4.85085	1.9639	9.60135	52.9566	74.0023	62.3587	48.9204	46.5061	876	6342	none	2.54159	3.85842	both high
chr1	1844689	1850294	1844689	1845832	1846132	1850294	DDB_G0268652	DDB_G0268922	252.559	142.993	185.303	197.349	24.4636	16.0001	13.7293	23.8736	1143	4162	loop anchors	2.47714	3.72469	sum gene high
chr1	1889431	1891251	1889431	1890712	1890849	1891251	DDB_G0268664	DDB_G0268666	456.731	591.439	505.78	531.977	95.5494	77.5632	96.842	92.9257	1281	402	none	2.13675	3.22608	both low
chr1	1895259	1896476	1895259	1895433	1896311	1896476	DDB_G0268672	DDB_G0268674	0	0	0	0	0	0	0	0	174	165	loop anchors	2.9435	2.5302	intergenic high
chr1	1897614	1901011	1897614	1897791	1898793	1901011	DDB_G0268676	DDB_G0269052	0	0	0	0	18.97	18.4985	45.6864	49.596	177	2218	loop anchors	3.00087	3.37931	intergenic high
chr1	1904781	1909210	1904781	1906824	1908514	1909210	DDB_G0268680	DDB_G3959592	31.9699	164.821	34.6513	179.211	0.420123	0.511195	1.51296	5.93148	2043	696	none	3.22789	3.43759	intergenic high
chr1	1919973	1924948	1919973	1924218	1924768	1924948	DDB_G0268686	DDB_G0268688	9.14698	16.5136	15.9383	39.7832	0	0	0	0	4245	180	loop anchors	2.74037	3.64591	both high
chr1	1928289	1929908	1928289	1929267	1929296	1929908	DDB_G0268692	DDB_G3953758	0.463824	0	2.50624	1.00735	0	0	0	0.657032	978	612	loop anchors	1.46255	3.2014	both low
chr1	1941101	1944470	1941101	1943114	1943353	1944470	DDB_G0268702	DDB_G0268704	345.128	393.592	386.899	381.928	27.9974	38.4296	43.0223	48.6829	2013	1117	none	2.37842	3.49554	both low
chr1	1944950	1954075	1944950	1949839	1950931	1954075	DDB_G0268706	DDB_G0269056	7.56482	6.23811	9.46511	12.8184	0.0721406	0	0.111879	0	4889	3144	loop anchors	3.03823	3.90488	both high
chr1	1990917	1993860	1990917	1991418	1991526	1993860	DDB_G0268716	DDB_G0268718	92.8574	76.3227	76.2969	37.6829	52.2785	3.91505	1.65204	1.28351	501	2334	none	2.03346	3.45255	both low
chr1	2008793	2009689	2008793	2009048	2009230	2009689	DDB_G0268732	DDB_G0268734	0	0	0	0	0.49414	0.71133	0	0	255	459	none	2.2601	2.8537	both low
chr1	2019407	2023290	2019407	2019643	2022159	2023290	DDB_G0268738	DDB_G0269076	0	0	0	0	0	0	0	0	236	1131	none	3.40071	3.13577	intergenic high
chr1	2031685	2034502	2031685	2032762	2032964	2034502	DDB_G0268744	DDB_G0268746	19.0959	11.5664	4.55173	6.9196	82.2459	73.5109	152.986	141.379	1077	1538	loop anchors	2.30537	3.41747	both low
chr1	2039945	2040671	2039945	2040221	2040401	2040671	DDB_G0268750	DDB_G0268752	0	0	0	0	0	0	0	0	276	270	none	2.2553	2.73719	both low
chr1	2044868	2048153	2044868	2046922	2047731	2048153	DDB_G0268754	DDB_G3950974	29.7737	33.5805	51.5279	306.2	0	0	0.833527	0	2054	422	loop anchors	2.90795	3.39375	intergenic high
chr1	2054000	2056126	2054000	2054913	2055280	2056126	DDB_G0268760	DDB_G0268762	201.313	242.426	131.003	43.7126	254.92	41.4529	24.4493	16.1369	913	846	none	2.56468	3.24527	intergenic high
chr1	2056698	2064192	2056698	2061951	2063550	2064192	DDB_G0268764	DDB_G0268978	75.3873	42.4051	10.9431	9.29306	0	0	0	0	5253	642	loop anchors	3.20385	3.77048	both high
chr1	2075251	2078704	2075251	2076868	2077108	2078704	DDB_G0268776	DDB_G0268988	56.7058	15.651	1.95227	3.18309	169.933	138.461	82.1886	88.9591	1617	1596	none	2.38023	3.50691	both low
chr1	2082802	2087328	2082802	2086499	2086585	2087328	DDB_G0268778	DDB_G0269082	75.3316	94.2986	155.261	109.002	0	0.478859	0.470419	0	3697	743	none	1.93455	3.64738	sum gene high
chr1	2097734	2099393	2097734	2099012	2099321	2099393	DDB_G0268782	DDB_G0294809	28.6078	25.4197	17.8396	11.0859	0	0	0	0	1278	72	loop anchors	2.48997	3.13033	intergenic high
chr1	2116938	2119262	2116938	2118255	2118380	2119262	DDB_G0268788	DDB_G0268790	3.05432	2.79376	2.3936	0.498702	478.646	589.634	632.488	568.007	1317	882	none	2.09694	3.34223	both low
chr1	2123317	2125744	2123317	2124574	2124706	2125744	DDB_G0268794	DDB_G0268796	67.5003	89.7776	214.193	209.372	46.7957	6.34739	2.36566	0.703757	1257	1038	none	2.12061	3.36078	both low
chr1	2125973	2128007	2125973	2127217	2127583	2128007	DDB_G0268798	DDB_G3961508	13.1978	1.12048	0.844688	0.527967	0.689636	0	6.621	0.948358	1244	424	loop anchors	2.56349	3.2222	intergenic high
chr1	2129298	2132526	2129298	2130540	2130760	2132526	DDB_G0268802	DDB_G0268634	1.01871	3.24893	5.35591	11.4395	43.5779	56.6962	89.5569	76.4489	1242	1766	loop anchors	2.34244	3.47828	both low
chr1	2140090	2145041	2140090	2141564	2141888	2145041	DDB_G0268806	DDB_G0268808	0.550625	0.92577	0	0.222792	12.2525	19.3919	19.3486	16.5176	1474	3153	loop anchors	2.51056	3.6653	both high
chr1	2157479	2161866	2157479	2160359	2160759	2161866	DDB_G0268814	DDB_G0268816	16.7046	13.4122	14.7273	34.1654	170.568	127.009	86.4921	58.4883	2880	1107	loop anchors	2.60207	3.60065	both high
chr1	2167054	2173749	2167054	2168395	2170093	2173749	DDB_G0268818	DDB_G0269006	80.8522	67.7601	78.1662	65.3141	107.357	95.1639	160.245	169.63	1341	3656	none	3.22994	3.69871	both high
chr1	2174036	2176999	2174036	2176085	2176760	2176999	DDB_G0268820	DDB_G3966352	24.2716	25.2499	37.1325	36.0703	0	4.22089	1.47175	0	2049	239	none	2.82931	3.35946	intergenic high
chr1	2179083	2184185	2179083	2182266	2182742	2184185	DDB_G0268822	DDB_G0268824	92.4655	203.206	165.023	58.4217	52.175	6.27155	4.12698	1.29113	3183	1443	none	2.67762	3.66521	both high
chr1	2194305	2195137	2194305	2194536	2194684	2195137	DDB_G0268830	DDB_G0268832	4.49537	4.49387	0	9.80609	1.64686	2.22692	27.8355	196.646	231	453	none	2.17029	2.83506	both low
chr1	2196630	2197601	2196630	2196777	2197262	2197601	DDB_G0268834	DDB_G0268836	0	0	0	0	4.11927	7.26033	2.06864	13.6805	147	339	none	2.68575	2.68664	intergenic high
chr1	2216149	2218013	2216149	2216921	2217040	2218013	DDB_G0268840	DDB_G0268630	5.16446	2.61345	7.26128	9.5579	496.505	312.158	106.991	40.6383	772	973	none	2.07558	3.2418	both low
chr1	2221087	2224845	2221087	2222833	2224660	2224845	DDB_G0268844	DDB_G3954070	4.0881	1.92032	0.402919	0.188085	0	0	0	0	1746	185	none	3.26174	3.28578	intergenic high
chr1	2244140	2254749	2244140	2252535	2252862	2254749	DDB_G0268852	DDB_G0268854	8.89211	21.7235	146.275	172.665	32.3739	23.3759	336.581	756.338	8395	1887	none	2.51456	4.01208	both high
chr1	2261645	2265089	2261645	2263586	2264501	2265089	DDB_G0268856	DDB_G0268858	0.116852	0.183303	8.12737	16.9704	6.67843	2.87599	1.19264	3.2939	1941	588	none	2.96143	3.40295	intergenic high
chr1	2266963	2273030	2266963	2269912	2271072	2273030	DDB_G0268860	DDB_G0268862	68.9218	83.2358	113.436	116.72	120.28	5.71225	34.5399	59.2761	2949	1958	none	3.06446	3.69082	both high
chr1	2278921	2284779	2278921	2281414	2281502	2284779	DDB_G0268866	DDB_G0268868	4.86691	3.79632	7.87538	9.5353	90.6237	7.63213	9.3038	5.24779	2493	3277	loop anchors	1.94453	3.76118	sum gene high
chr1	2296805	2302573	2296805	2297615	2297917	2302573	DDB_G0268874	DDB_G0268876	19.6653	20.1437	64.9159	226.878	77.3046	64.0768	40.9753	25.8588	810	4656	loop anchors	2.48002	3.73767	both high
chr1	2304382	2308216	2304382	2305729	2306168	2308216	DDB_G0268878	DDB_G0268880	554.828	5.04353	5.99287	5.72167	16.2374	10.5607	22.5897	27.2491	1347	2048	none	2.64247	3.53084	both high
chr1	2311231	2330890	2311231	2323957	2324196	2330890	DDB_G0268886	DDB_G0268888	0.252311	0.386807	0.303167	3.06284	20.1581	26.4076	71.4184	105.325	12726	6694	loop anchors	2.37842	4.28825	sum gene high
chr1	2336356	2339585	2336356	2337109	2337235	2339585	DDB_G0268892	DDB_G0269026	166.448	759.367	147.149	174.097	1.10471	0.871011	0	0.450594	753	2350	loop anchors	2.10041	3.49178	both low
chr1	2346147	2352509	2346147	2348910	2351041	2352509	DDB_G0268902	DDB_G3963772	3.02841	2.18004	1.01362	0.502096	0.154503	0.464777	0	0	2763	1468	none	3.32859	3.62644	both high
chr1	2389896	2390437	2389896	2390193	2390364	2390437	DDB_G0268916	DDB_G0294797	46.318	52.9361	49.5922	22.3845	3.10699	0	0	0	297	73	none	2.23302	2.5682	both low
chr1	1909651	1915361	1909651	1911457	1911596	1915361	DDB_G0268928	DDB_G0268930	195.251	389.638	366.767	274.708	0	0	0	0	1806	3765	none	2.14305	3.74593	sum gene high
chr1	1937905	1940644	1937905	1938403	1938532	1940644	DDB_G0268934	DDB_G0268698	41.0455	19.6601	14.0773	41.5837	62.8121	68.0516	93.6049	114.071	498	2112	none	2.11062	3.41664	both low
chr1	1961101	1964256	1961101	1961834	1963339	1964256	DDB_G0268938	DDB_G3953088	0	0	0	0	0.494679	0	0	0	733	917	none	3.17754	3.21748	intergenic high
chr1	1972670	1977363	1972670	1975748	1976976	1977363	DDB_G0268944	DDB_G3950080	0	0	0	0	11.2273	31.8102	6.34511	1.03903	3078	387	none	3.0892	3.5397	both high
chr1	1980425	1984040	1980425	1982521	1982795	1984040	DDB_G0268946	DDB_G0268948	0.247717	0	0.166756	0	444.414	171.875	283.635	112.467	2096	1245	loop anchors	2.43777	3.52388	both low
chr1	1984868	1988565	1984868	1986587	1986770	1988565	DDB_G0268950	DDB_G0268714	13.2835	2.76135	8.97624	4.67452	44.8361	7.55319	4.29375	6.3061	1719	1795	none	2.26247	3.5458	sum gene high
chr1	2047240	2048738	2047240	2047809	2048547	2048738	DDB_G0268968	DDB_G3962124	73.274	192.858	163.303	250.571	0	0	0	0	569	191	loop anchors	2.86806	2.88081	intergenic high
chr1	2050766	2052722	2050766	2051719	2052353	2052722	DDB_G0268970	DDB_G0268974	365.429	101.361	43.7775	11.2659	0.614662	0.964206	0	0	953	369	none	2.8021	3.12123	intergenic high
chr1	2069167	2070975	2069167	2069746	2070242	2070975	DDB_G0268984	DDB_G3969028	0	2.30621	1.20733	10.0933	0	0	0	0	579	733	loop anchors	2.69549	3.11793	intergenic high
chr1	2080757	2082884	2080757	2081980	2082434	2082884	DDB_G0268992	DDB_G3957448	14.9617	8.78244	4.01745	0.597301	10.9551	6.85547	10.1468	6.98471	1223	450	none	2.65707	3.2235	intergenic high
chr1	2150421	2155464	2150421	2154061	2154155	2155464	DDB_G0269004	DDB_G0268812	3.85957	2.23322	0.384701	0.200687	0	0.249427	0	0	3640	1309	none	1.97317	3.69452	sum gene high
chr1	2195577	2197122	2195577	2196135	2196522	2197122	DDB_G0269010	DDB_G3967464	1.57207	0	0	4.38384	0	0	0	0	558	600	none	2.58772	3.06371	intergenic high
chr1	2295153	2297740	2295153	2296270	2297516	2297740	DDB_G0269022	DDB_G3969460	254.812	235.76	467.398	404.822	0	0	0	6.52231	1117	224	loop anchors	3.09552	3.12743	intergenic high
chr1	1793028	1798231	1793028	1795373	1795564	1798231	DDB_G0269036	DDB_G0268918	0	0	0	0	1.10764	2.44684	2.10021	1.12325	2345	2667	none	2.28106	3.70001	sum gene high
chr1	1817323	1826366	1817323	1824212	1824332	1826366	DDB_G0269040	DDB_G0269042	187.742	240.648	197.143	21.2935	4.86486	3.17951	1.54984	3.91435	6889	2034	loop anchors	2.07922	3.95051	sum gene high
chr1	1931475	1935770	1931475	1933597	1934922	1935770	DDB_G0269054	DDB_G3955932	75.4224	45.0048	56.9992	40.5964	5.58136	8.22367	0.412172	0	2122	848	none	3.12222	3.47276	intergenic high
chr1	1958549	1962202	1958549	1960468	1960866	1962202	DDB_G0269060	DDB_G3954428	62.0477	71.2402	22.0955	12.6563	3.13155	2.02087	3.67432	3.17034	1919	1336	none	2.59989	3.51255	intergenic high
chr1	2003673	2004705	2003673	2004237	2004450	2004705	DDB_G0269066	DDB_G0268726	0	0	0	0	0	0	0	0	564	255	none	2.3284	2.91328	both low
chr1	2016592	2017584	2016592	2016733	2017134	2017584	DDB_G0269070	DDB_G0268962	18.4119	36.8115	86.9976	104.9	44.2699	19.5154	3.11675	3.08287	141	450	loop anchors	2.60316	2.77159	intergenic high
chr1	2018395	2019735	2018395	2018811	2019003	2019735	DDB_G0269074	DDB_G3948918	28.5356	8.91507	0.845549	1.75601	3.05748	3.2023	1.43855	0	416	732	none	2.28332	3.05994	both low
chr1	2069753	2073633	2069753	2070466	2071717	2073633	DDB_G0269080	DDB_G0268986	0	0.499007	0.986671	7.1718	0	0	0	0	713	1916	loop anchors	3.09726	3.41979	intergenic high
chr1	2390878	2394756	2390878	2392213	2393898	2394756	DDB_G0269094	DDB_G0269096	0	0	0	0	2.45558	14.8651	18.3886	13.3646	1335	858	none	3.2266	3.34104	intergenic high
chr1	3892075	3895841	3892075	3893050	3893358	3895841	DDB_G0269102	DDB_G0269932	374.205	565.093	410.005	373.165	197.169	164.519	186.389	219.15	975	2483	none	2.48856	3.53882	both high
chr1	2981115	2982680	2981115	2981944	2982128	2982680	DDB_G0269104	DDB_G0269552	262.442	332.722	283.849	258.429	89.6297	58.9505	71.7886	53.8575	829	552	none	2.26484	3.14019	both low
chr1	4712272	4714469	4712272	4713103	4714120	4714469	DDB_G0269106	DDB_G3959980	256.993	21.0249	82.2749	89.5596	9.38828	7.9039	13.0449	21.4498	831	349	none	3.00733	3.07188	intergenic high
chr1	3949671	3954580	3949671	3950633	3952195	3954580	DDB_G0269138	DDB_G0269972	566.546	773.171	746.841	811.953	108.649	9.29134	7.19775	4.31619	962	2385	none	3.19368	3.52466	both high
chr1	4072746	4075404	4072746	4074515	4074912	4075404	DDB_G0269142	DDB_G0270038	362.216	410.655	171.6	182.575	9.82552	2.77355	0.714935	0.667471	1769	492	none	2.5988	3.3543	intergenic high
chr1	2640022	2643428	2640022	2641648	2642576	2643428	DDB_G0269146	DDB_G0269376	106.942	331.847	107.835	244.366	57.9995	5.85138	3.28712	4.49938	1626	852	none	2.96755	3.3941	intergenic high
chr1	4768680	4771496	4768680	4771055	4771262	4771496	DDB_G0269148	DDB_G0271080	414.768	433.488	583.277	563.479	0	0	0	0	2375	234	loop anchors	2.31599	3.41647	both low
chr1	3274208	3278565	3274208	3277152	3278151	3278565	DDB_G0269154	DDB_G0269668	464.292	496.716	777.722	778.975	309.72	402.983	355.781	284.31	2944	414	none	2.99957	3.52608	both high
chr1	3649782	3655402	3649782	3652408	3653374	3655402	DDB_G0269156	DDB_G0307697	678.307	1019.08	605.902	489.968	35.0791	26.7704	46.6767	54.9598	2626	2028	loop anchors	2.98498	3.66783	both high
chr1	4028748	4030378	4028748	4029268	4029380	4030378	DDB_G0269170	DDB_G0270016	237.173	132.916	151.723	135.983	1.6265	1.36732	0.350222	3.25691	520	998	none	2.04926	3.18127	both low
chr1	3007464	3008483	3007464	3008125	3008411	3008483	DDB_G0269176	DDB_G0294783	7.65653	10.1892	7.41972	3.70073	0	0	0	0	661	72	none	2.45638	2.8651	both low
chr1	4853470	4856685	4853470	4854871	4856091	4856685	DDB_G0269186	DDB_G0270430	210.889	179.31	65.5577	72.7779	196.663	622.908	64.9436	18.1312	1401	594	loop anchors	3.08636	3.29994	intergenic high
chr1	4885045	4889002	4885045	4886981	4887369	4889002	DDB_G0269190	DDB_G3957966	442.963	355.293	234.188	158.719	0.497013	0.417815	0.2154	0.447336	1936	1633	none	2.58884	3.55255	both high
chr1	3537959	3544525	3537959	3539386	3539580	3544525	DDB_G0269192	DDB_G0269222	229.869	149.397	107.654	122.108	5.79311	8.24216	118.708	159.866	1427	4945	loop anchors	2.28782	3.80428	sum gene high
chr1	3029556	3039544	3029556	3034180	3034893	3039544	DDB_G0269212	DDB_G0269572	146.836	17.5735	22.0671	5.36264	24.2911	255.686	24.1317	10.0175	4624	4651	loop anchors	2.8531	3.96731	both high
chr1	2895799	2899652	2895799	2898550	2898938	2899652	DDB_G0269214	DDB_G0269504	310.222	77.6368	51.0824	249.612	15.0375	8.10202	4.91397	2.50615	2751	714	loop anchors	2.58884	3.5397	both high
chr1	3734476	3735939	3734476	3734926	3735333	3735939	DDB_G0269220	DDB_G0269178	99.2823	36.9843	31.1675	27.0307	4.06747	1.17423	2.89486	6.14885	450	606	none	2.60961	3.02366	intergenic high
chr1	3259660	3263130	3259660	3261385	3261648	3263130	DDB_G0269228	DDB_G0269196	35.2415	65.855	64.8504	99.3544	679.776	886.085	747.917	643.028	1725	1482	none	2.41997	3.5061	both low
chr1	2906853	2909031	2906853	2908497	2908705	2909031	DDB_G0269232	DDB_G0269512	28.4973	21.8509	27.0929	22.1479	207.309	221.041	269.882	252.964	1644	326	none	2.31808	3.29447	both low
chr1	4602556	4605654	4602556	4603687	4604757	4605654	DDB_G0269234	DDB_G0270300	76.598	168.703	113.498	162.326	63.5803	62.0784	42.2293	4.19149	1131	897	none	3.02939	3.30707	intergenic high
chr1	2627247	2630424	2627247	2628493	2630246	2630424	DDB_G0269236	DDB_G3960128	288.022	362.321	275.78	234.075	2.91694	5.83193	1.9636	8.20786	1246	178	none	3.24378	3.15351	intergenic high
chr1	3360339	3363770	3360339	3361265	3361679	3363770	DDB_G0269240	DDB_G0270830	133.655	198.651	215.079	195.692	31.7012	17.4059	32.8465	29.6567	926	2091	none	2.61701	3.47958	intergenic high
chr1	4264498	4270264	4264498	4268846	4269121	4270264	DDB_G0269244	DDB_G0269238	18.1296	23.4698	40.6378	36.6783	339.098	354.852	418.366	432.336	4348	1143	none	2.43935	3.73965	sum gene high
chr1	3267306	3269405	3267306	3268805	3269065	3269405	DDB_G0269248	DDB_G0295751	328.644	231.509	77.4317	26.1324	0	0	0	0	1499	340	none	2.41499	3.26458	both low
chr1	4047423	4052905	4047423	4051387	4052646	4052905	DDB_G0269252	DDB_G3954908	117.664	201.773	227.921	267.45	0	0	0	0	3964	259	none	3.10003	3.62562	both high
chr1	3751651	3755264	3751651	3752725	3754802	3755264	DDB_G0269254	DDB_G0270976	52.8017	14.3035	8.16293	30.7074	0	0	0	0	1074	462	none	3.31744	3.18639	intergenic high
chr1	2408348	2410847	2408348	2408934	2410259	2410847	DDB_G0269256	DDB_G0269258	81.7106	71.8807	23.3377	25.4921	4.30354	0	0	0	586	588	none	3.12222	3.06967	intergenic high
chr1	2416809	2419985	2416809	2417466	2419169	2419985	DDB_G0269262	DDB_G0269264	52.6494	31.0657	33.0821	20.2891	0.636294	0.400123	0	0.804891	657	816	none	3.23122	3.1682	intergenic high
chr1	2434614	2440838	2434614	2438410	2438500	2440838	DDB_G0269272	DDB_G0269274	22.9638	21.0153	6.37438	6.20573	41.555	27.5231	50.1031	23.101	3796	2338	none	1.95429	3.78774	sum gene high
chr1	2442245	2443928	2442245	2442509	2442605	2443928	DDB_G0269276	DDB_G0269278	208.928	248.328	448.961	316.079	15.0763	5.67288	3.44623	2.70506	264	1323	none	1.98232	3.20058	both low
chr1	2470066	2474033	2470066	2471311	2471480	2474033	DDB_G0269292	DDB_G0269294	187.367	231.223	377.685	395.887	25.6165	18.7535	29.8063	33.0603	1245	2553	loop anchors	2.22791	3.57955	sum gene high
chr1	2474746	2480100	2474746	2476080	2476606	2480100	DDB_G0269296	DDB_G0269298	40.882	98.954	22.623	8.64617	90.234	260.691	286.779	269.516	1334	3494	none	2.72099	3.68377	both high
chr1	2481509	2483850	2481509	2482781	2482896	2483850	DDB_G0269300	DDB_G0269302	49.9599	30.7424	38.3171	41.2595	81.8207	13.1236	9.9248	4.09558	1272	954	none	2.06074	3.34753	both low
chr1	2484100	2488139	2484100	2485936	2485988	2488139	DDB_G0269304	DDB_G0269306	18.2656	0.177832	1.33502	1.33234	38.1308	21.1277	41.8817	46.218	1836	2151	none	1.71609	3.60065	sum gene high
chr1	2491059	2496701	2491059	2493733	2493840	2496701	DDB_G0269308	DDB_G0270472	15.1055	8.02104	5.24427	1.48874	25.7376	27.4779	70.3359	77.2293	2674	2861	none	2.02942	3.74312	sum gene high
chr1	2548312	2554125	2548312	2551945	2553948	2554125	DDB_G0269328	DDB_G3950950	14.9294	23.532	20.9383	30.3197	0	0	1.9747	0	3633	177	none	3.30168	3.58092	both high
chr1	2554440	2557732	2554440	2556496	2556675	2557732	DDB_G0269332	DDB_G0269334	149.719	178.381	277.27	267.503	51.0813	207.399	159.875	331.46	2056	1057	loop anchors	2.25288	3.49318	both low
chr1	2565963	2568077	2565963	2566797	2567675	2568077	DDB_G0269340	DDB_G3969602	421.62	205.563	88.6978	126.371	12.8273	3.46735	10.4556	9.90272	834	402	none	2.9435	3.09202	intergenic high
chr1	2567415	2569534	2567415	2567916	2568155	2569534	DDB_G0269342	DDB_G0269344	153.43	153.239	167.964	140.043	284.412	13.8749	15.4982	10.9883	501	1379	none	2.37842	3.27416	both low
chr1	2569785	2572593	2569785	2570613	2570682	2572593	DDB_G0269346	DDB_G0269348	2.70299	0	0.424817	0	90.2121	66.3777	31.1757	59.7765	828	1911	none	1.83891	3.43759	both low
chr1	2578521	2582858	2578521	2581449	2581653	2582858	DDB_G0269354	DDB_G0270854	75.7141	278.793	58.9357	34.4798	166.507	104.021	127.75	118.091	2928	1205	loop anchors	2.30965	3.61627	sum gene high
chr1	2583575	2585608	2583575	2584480	2584565	2585608	DDB_G0269356	DDB_G0269358	43.9528	28.6487	33.7087	40.1962	169.836	115.366	205.061	201.332	905	1043	none	1.92947	3.28959	both low
chr1	2629487	2631933	2629487	2630345	2631697	2631933	DDB_G0269368	DDB_G3964220	75.3596	67.1442	140.142	166.726	0	0	0	0	858	236	loop anchors	3.13098	3.03902	intergenic high
chr1	2630811	2633291	2630811	2631796	2632889	2633291	DDB_G0269370	DDB_G3954296	106.747	129.689	81.5329	66.7394	60.5274	40.0781	39.2585	16.8881	985	402	loop anchors	3.03862	3.14208	intergenic high
chr1	2632260	2636041	2632260	2632988	2633519	2636041	DDB_G0269372	DDB_G0269374	319.757	309.206	298.162	218.334	43.4241	30.7831	17.667	10.1219	728	2522	loop anchors	2.7251	3.51188	intergenic high
chr1	2644088	2650717	2644088	2645514	2645713	2650717	DDB_G0269378	DDB_G0269380	21.4784	30.3107	16.7266	29.2466	234.762	300.603	318.931	341.985	1426	5004	loop anchors	2.29887	3.80821	sum gene high
chr1	2655369	2667176	2655369	2657301	2657391	2667176	DDB_G0269384	DDB_G0269250	3.86142	2.62591	4.8996	4.12101	59.7487	71.3266	120.112	92.2554	1932	9785	loop anchors	1.95429	4.06882	sum gene high
chr1	2678065	2681466	2678065	2680954	2681141	2681466	DDB_G0269388	DDB_G0269390	165.582	367.757	29.1324	27.7214	0.89971	0	0	0	2889	325	loop anchors	2.27186	3.50705	both low
chr1	2699016	2705516	2699016	2700122	2700288	2705516	DDB_G0269394	DDB_G0269204	86.2358	11.0248	3.16426	4.7567	22.515	34.8118	106.217	62.9009	1106	5228	none	2.22013	3.80168	sum gene high
chr1	2710209	2713021	2710209	2711100	2711494	2713021	DDB_G0269400	DDB_G0269402	309.636	368.035	423.863	425.796	0.82858	0.427636	0.457789	1.00505	891	1527	loop anchors	2.59551	3.38346	intergenic high
chr1	2724168	2726556	2724168	2725668	2725896	2726556	DDB_G0269412	DDB_G0269414	174.977	148.745	133.028	134.399	739.828	354.922	212.445	65.3431	1500	660	none	2.35795	3.33445	both low
chr1	2727196	2728894	2727196	2728127	2728316	2728894	DDB_G0269416	DDB_G0269418	60.2134	38.5584	15.4475	13.4541	191.876	70.0079	53.3877	75.4364	931	578	loop anchors	2.27648	3.17869	both low
chr1	2730079	2731372	2730079	2730479	2730907	2731372	DDB_G0269420	DDB_G0269422	5.75918	9.12522	6.13333	35.4193	0	0	0	0	400	465	loop anchors	2.63145	2.93702	intergenic high
chr1	2743299	2747528	2743299	2744337	2744494	2747528	DDB_G0269428	DDB_G0270864	0	0	0	0.387383	229.684	570.059	266.981	510.888	1038	3034	loop anchors	2.19593	3.60981	sum gene high
chr1	2756996	2760996	2756996	2760268	2760642	2760996	DDB_G0269432	DDB_G0269434	81.0382	66.6244	107.78	172.65	0	0	0	0	3272	354	loop anchors	2.57288	3.55943	both high
chr1	2788107	2790655	2788107	2789424	2789494	2790655	DDB_G0269444	DDB_G0269446	321.636	209.219	277.945	266.074	6.261	4.93218	15.4112	48.4715	1317	1161	loop anchors	1.84516	3.3941	both low
chr1	2810442	2811040	2810442	2810655	2810887	2811040	DDB_G0269456	DDB_G3964650	10.5074	4.5986	1.6514	0	0	0	0	0	213	153	none	2.36551	2.56348	both low
chr1	2811309	2815989	2811309	2812227	2814531	2815989	DDB_G0269458	DDB_G0270532	549.091	638.875	591.618	476.079	1.28949	0.467965	1.44141	0	918	1458	loop anchors	3.36248	3.37585	intergenic high
chr1	2825930	2833931	2825930	2833171	2833556	2833931	DDB_G0269462	DDB_G0269464	162	260.5	287.353	238.814	97.4955	11.6311	4.66623	3.50289	7241	375	none	2.58547	3.88173	both high
chr1	2836012	2838030	2836012	2836591	2836763	2838030	DDB_G0269468	DDB_G0269470	0	0	0	0	248.996	15.7589	8.2953	6.62782	579	1267	loop anchors	2.23555	3.26623	both low
chr1	2844540	2846125	2844540	2845608	2845860	2846125	DDB_G0269476	DDB_G0269478	2.36937	3.91538	689.007	544.819	0	0	2.6547	3.03474	1068	265	none	2.40142	3.12483	both low
chr1	2852549	2855324	2852549	2854865	2855251	2855324	DDB_G0269482	DDB_G0294787	74.9287	126.105	269.74	318.476	0	0	0	0	2316	73	none	2.5866	3.37822	intergenic high
chr1	2860256	2864193	2860256	2863558	2863701	2864193	DDB_G0269486	DDB_G0269488	29.3058	16.6674	10.091	14.8082	276.715	139.29	46.3531	11.5784	3302	492	none	2.15537	3.5791	sum gene high
chr1	2943584	2945241	2943584	2943988	2944303	2945241	DDB_G0269520	DDB_G0269522	184.952	488.293	236.06	139.478	99.8805	113.254	195.447	297.553	404	938	none	2.49832	3.12775	intergenic high
chr1	2961357	2963833	2961357	2962071	2962519	2963833	DDB_G0269540	DDB_G0269542	9.62948	2.82575	2.94651	4.19567	3.50635	1.85081	2.67015	6.30912	714	1314	loop anchors	2.65129	3.30707	intergenic high
chr1	2969016	2975425	2969016	2974040	2974418	2975425	DDB_G0269546	DDB_G0269548	64.3833	58.0153	11.375	3.63374	25.3542	284.828	69.2946	207.271	5024	1007	loop anchors	2.5775	3.78039	both high
chr1	2975758	2980393	2975758	2977120	2978335	2980393	DDB_G0269550	DDB_G0269188	131.031	86.6673	34.4939	6.32788	155.869	155.104	211.611	206.347	1362	2058	none	3.08458	3.53403	both high
chr1	2989309	2993319	2989309	2990097	2990410	2993319	DDB_G0269556	DDB_G0269242	167.257	182.886	312.825	335.985	387.002	514.213	380.946	219.41	788	2909	none	2.49556	3.56785	both high
chr1	3019089	3025206	3019089	3020441	3020702	3025206	DDB_G0269570	DDB_G0269194	96.5179	84.2371	61.4723	72.7486	79.1976	65.5144	63.4443	124.334	1352	4504	none	2.41666	3.7676	sum gene high
chr1	3049821	3052746	3049821	3051393	3051828	3052746	DDB_G0269576	DDB_G0269578	45.034	38.064	23.8657	23.2519	0.24707	0	0	0.438021	1572	918	none	2.6385	3.3962	intergenic high
chr1	3066209	3070398	3066209	3069104	3069617	3070398	DDB_G0269582	DDB_G3960254	18.3973	25.9971	66.8437	31.0577	1.99443	6.1528	19.7398	12.906	2895	781	none	2.71013	3.56538	both high
chr1	3072946	3075105	3072946	3074455	3074691	3075105	DDB_G0269584	DDB_G0269586	17.5208	25.2261	8.13637	3.45975	3.60399	9.31191	0.849633	3.1729	1509	414	loop anchors	2.37293	3.28398	both low
chr1	3116883	3130279	3116883	3119058	3119126	3130279	DDB_G0269606	DDB_G0269150	10.5451	7.35169	10.3165	9.31789	24.5875	38.0085	17.2589	37.8219	2175	11153	loop anchors	1.83257	4.12476	sum gene high
chr1	3136521	3144837	3136521	3141488	3141821	3144837	DDB_G0269610	DDB_G0270578	17.4322	45.2073	44.4794	97.3003	30.5807	11.8442	5.81144	3.23315	4967	3016	loop anchors	2.52246	3.90217	both high
chr1	3146249	3149308	3146249	3147915	3148959	3149308	DDB_G0269614	DDB_G3965742	55.7908	127.347	122.079	172.293	6.60078	0.935531	4.02512	1.15216	1666	349	none	3.0187	3.30428	intergenic high
chr1	3201587	3203453	3201587	3202019	3202238	3203453	DDB_G0269634	DDB_G0269636	0.676865	0	0	0	96.1777	138.98	227.657	206.086	432	1215	loop anchors	2.34046	3.21669	both low
chr1	3206738	3209706	3206738	3208141	3209190	3209706	DDB_G0269642	DDB_G3966164	80.5632	7.06193	8.00055	4.42334	11.8098	36.0419	17.6677	15.4298	1403	516	none	3.02078	3.28307	intergenic high
chr1	3214844	3218041	3214844	3216721	3217077	3218041	DDB_G0269644	DDB_G0269646	126.818	62.7476	22.0467	30.9956	61.2362	60.2866	118.19	118.318	1877	964	loop anchors	2.55146	3.45347	intergenic high
chr1	3218680	3221731	3218680	3219264	3221056	3221731	DDB_G0269648	DDB_G0270896	1.27744	1.77754	4.80322	79.6073	0	0	0.51781	0	584	675	loop anchors	3.25334	3.10003	intergenic high
chr1	3247870	3250465	3247870	3248759	3249733	3250465	DDB_G0269658	DDB_G0270904	162.078	49.6276	9.86413	3.73915	3.76679	1.41815	15.7936	11.9206	889	732	loop anchors	2.98856	3.20978	intergenic high
chr1	3265295	3268954	3265295	3266203	3268515	3268954	DDB_G0269664	DDB_G3961848	135.793	262.805	276.955	202.716	14.4105	3.91885	0.801249	0	908	439	none	3.36399	3.12937	intergenic high
chr1	3282507	3283772	3282507	3282723	3283307	3283772	DDB_G0269672	DDB_G3956756	0	0	0	0	0	0	0	0.706227	216	465	none	2.76642	2.83315	intergenic high
chr1	3283384	3286487	3283384	3283606	3285658	3286487	DDB_G0269674	DDB_G3963644	0	0	0	0	0	0	0	0.485047	222	829	none	3.31218	3.0216	intergenic high
chr1	3337064	3343830	3337064	3338927	3339031	3343830	DDB_G0269692	DDB_G0269694	5.79837	9.14011	9.78572	11.2129	73.8888	107.804	58.7468	85.6996	1863	4799	loop anchors	2.01708	3.8236	sum gene high
chr1	3345399	3351586	3345399	3350536	3350708	3351586	DDB_G0269696	DDB_G0269698	19.2369	18.6192	33.376	59.188	77.7825	91.1305	18.3704	22.174	5137	878	none	2.23555	3.77924	sum gene high
chr1	3352106	3358939	3352106	3354728	3354770	3358939	DDB_G0269700	DDB_G0269172	40.9801	34.5101	16.1807	20.1822	28.6596	31.7809	21.2858	30.6783	2622	4169	loop anchors	1.62335	3.83193	sum gene high
chr1	3373103	3378478	3373103	3374984	3375139	3378478	DDB_G0269706	DDB_G0270920	15.5725	36.609	43.4409	19.3181	78.2484	71.4278	18.0707	6.60551	1881	3339	none	2.19036	3.71767	sum gene high
chr1	3379645	3382046	3379645	3380666	3381894	3382046	DDB_G0269708	DDB_G3955308	150.382	188.954	83.1084	84.2294	0	0	0	0	1021	152	none	3.0892	3.0693	intergenic high
chr1	3414229	3417879	3414229	3415170	3417318	3417879	DDB_G0269722	DDB_G3958452	187.813	30.4576	14.5286	7.95534	0.521222	1.26842	1.254	3.45242	941	561	none	3.33204	3.17667	intergenic high
chr1	3424393	3426901	3424393	3425573	3425761	3426901	DDB_G0269724	DDB_G0269726	273.262	213.496	163.484	174.827	218.322	192.993	227.923	194.688	1180	1140	none	2.27418	3.36549	both low
chr1	3427649	3429774	3427649	3428995	3429231	3429774	DDB_G0269728	DDB_G0269730	117.673	91.0468	48.2167	64.4393	0	0.655234	0	0.60478	1346	543	loop anchors	2.37293	3.27623	both low
chr1	3450461	3454310	3450461	3451264	3451791	3454310	DDB_G0269734	DDB_G0269736	37.7711	37.9019	21.8245	24.4705	29.8905	15.075	2.64517	1.34887	803	2519	loop anchors	2.72182	3.5214	intergenic high
chr1	3466583	3469879	3466583	3468271	3468499	3469879	DDB_G0269742	DDB_G0269744	318.542	356.037	284.206	133.294	31.1686	43.0141	28.4799	18.4203	1688	1380	none	2.35795	3.48686	both low
chr1	3471588	3474697	3471588	3472824	3473012	3474697	DDB_G0269746	DDB_G0269748	114.703	99.2919	92.7678	67.6908	3.3295	3.25675	1.24855	1.64664	1236	1685	none	2.27418	3.46553	both low
chr1	3480475	3483543	3480475	3481471	3482393	3483543	DDB_G0269750	DDB_G0269752	278.078	403.102	246.826	195.033	5.5842	2.03834	3.95886	12.8617	996	1150	loop anchors	2.96474	3.33163	intergenic high
chr1	3484287	3487242	3484287	3485533	3485943	3487242	DDB_G0269754	DDB_G0270934	27.3688	11.2138	17.4473	42.4754	45.6587	26.0334	45.891	47.0884	1246	1299	loop anchors	2.61279	3.40569	intergenic high
chr1	3496968	3503767	3496968	3500265	3500587	3503767	DDB_G0269758	DDB_G0269124	3.44301	4.45372	4.35527	3.08973	13.434	9.7946	3.5291	16.9274	3297	3180	loop anchors	2.50787	3.81137	both high
chr1	3510768	3514549	3510768	3511836	3512074	3514549	DDB_G0269760	DDB_G0269762	148.879	157.02	283.32	260.606	343.905	139.491	69.5419	40.6498	1068	2475	none	2.3766	3.54937	sum gene high
chr1	3515794	3517872	3515794	3517258	3517399	3517872	DDB_G0269764	DDB_G0269766	125.725	69.2038	14.8447	15.3675	287.98	189.292	203.088	109.029	1464	473	none	2.14925	3.28713	both low
chr1	3520959	3524869	3520959	3522817	3523264	3524869	DDB_G0269768	DDB_G0269770	495.845	457.181	543.884	470.247	78.9573	113.448	192.454	163.086	1858	1605	none	2.65032	3.53945	both high
chr1	3527141	3529764	3527141	3528263	3528358	3529764	DDB_G0269774	DDB_G0269776	9.39392	6.66303	47.799	81.1507	32.0227	30.6377	61.6083	44.2341	1122	1406	none	1.97777	3.40278	both low
chr1	3549386	3554182	3549386	3553055	3553342	3554182	DDB_G0269780	DDB_G0269782	35.4052	29.512	55.3354	69.6159	69.749	28.8575	79.3182	69.0449	3669	840	loop anchors	2.4579	3.65408	sum gene high
chr1	3556677	3559371	3556677	3557509	3558975	3559371	DDB_G0269786	DDB_G3955728	219.283	164.521	222.51	256.845	4.50621	2.62143	0.888253	0	832	396	none	3.16614	3.0892	intergenic high
chr1	3563595	3570891	3563595	3566431	3567456	3570891	DDB_G0269790	DDB_G0270950	451.179	82.0344	72.2072	111.514	0.217184	0.293681	0.203506	0.403869	2836	3435	loop anchors	3.01073	3.79734	both high
chr1	3580947	3584968	3580947	3581715	3581898	3584968	DDB_G0269794	DDB_G0270640	0.761473	0	0.458006	81.7921	188.92	245.891	225.163	172.072	768	3070	none	2.26247	3.5841	sum gene high
chr1	3588897	3598413	3588897	3595338	3595721	3598413	DDB_G0269796	DDB_G0270958	4.38096	3.43589	1.52565	0.328798	17.6672	5.23385	2.34451	1.36926	6441	2692	none	2.58321	3.96061	both high
chr1	3637011	3640202	3637011	3637461	3639053	3640202	DDB_G0269804	DDB_G0270648	22.4265	24.064	25.7009	32.2283	0	0	0	0	450	1149	none	3.20195	3.20385	intergenic high
chr1	3664994	3667381	3664994	3666427	3667019	3667381	DDB_G0269816	DDB_G0269818	45.5501	25.2174	47.2189	57.141	0	0	0	1.11078	1433	362	none	2.77233	3.25406	intergenic high
chr1	3669035	3671080	3669035	3669397	3669574	3671080	DDB_G0269820	DDB_G0269822	18.2835	11.1469	3.86827	8.27543	94.8045	72.6463	34.4641	27.2079	362	1506	none	2.248	3.27138	both low
chr1	3671522	3674979	3671522	3672995	3673881	3674979	DDB_G0269824	DDB_G3957298	71.8315	67.323	60.9446	86.2322	11.2892	9.59162	7.02547	1.62968	1473	1098	none	2.94744	3.4101	intergenic high
chr1	3682320	3685422	3682320	3683577	3683817	3685422	DDB_G0269828	DDB_G0269830	59.6955	27.3062	11.7086	23.4165	97.8173	16.3601	10.4807	4.77692	1257	1605	none	2.38023	3.45667	both low
chr1	3685707	3687885	3685707	3686529	3686673	3687885	DDB_G0269832	DDB_G0269834	43.2146	15.0885	9.8096	18.3526	119.524	98.1085	27.7602	23.7109	822	1212	none	2.15839	3.30835	both low
chr1	3690036	3692200	3690036	3690714	3691171	3692200	DDB_G0269838	DDB_G0270972	25.3601	19.8674	45.5101	50.254	336.508	214.609	188.076	395.18	678	1029	none	2.65993	3.23223	intergenic high
chr1	3711641	3718689	3711641	3713063	3713352	3718689	DDB_G0269848	DDB_G0270666	213.747	263.005	223.396	148.831	52.3699	48.4277	36.4739	23.9368	1422	5337	none	2.46091	3.82988	sum gene high
chr1	3719483	3727938	3719483	3722655	3723385	3727938	DDB_G0269850	DDB_G0270668	306.883	244.719	9.50579	13.5516	138.1	188.145	167.685	37.0464	3172	4553	none	2.86333	3.8879	both high
chr1	3743579	3746842	3743579	3744917	3745024	3746842	DDB_G0269856	DDB_G0269858	143.792	134.757	13.3725	2.86508	2.12394	1.68079	0	1.60726	1338	1818	none	2.02942	3.49914	both low
chr1	3768282	3770134	3768282	3768998	3769161	3770134	DDB_G0269870	DDB_G0269872	0	0	0	0	6.33607	8.47491	47.5521	205.215	716	973	loop anchors	2.21221	3.22763	both low
chr1	3785576	3788331	3785576	3786992	3788135	3788331	DDB_G0269880	DDB_G3956860	31.9143	5.40676	2.7215	0.799861	0	0	0	0	1416	196	loop anchors	3.05805	3.20737	intergenic high
chr1	3797961	3802433	3797961	3800493	3802161	3802433	DDB_G0269884	DDB_G3952740	83.7025	88.7723	182.78	182.953	0	0	0	0	2532	272	none	3.2222	3.44778	intergenic high
chr1	3802779	3804771	3802779	3803589	3804568	3804771	DDB_G0269888	DDB_G3956466	16.5784	14.2836	35.9334	32.8721	0	0	0	0	810	203	none	2.99079	3.00561	intergenic high
chr1	3810810	3816336	3810810	3812262	3812472	3816336	DDB_G0269894	DDB_G0269896	31.7686	16.2649	7.00687	5.91254	16.2456	42.242	28.1289	60.3079	1452	3864	loop anchors	2.32224	3.72558	sum gene high
chr1	3826452	3827938	3826452	3827580	3827660	3827938	DDB_G0269902	DDB_G0269904	0.402146	7.12479	1.24141	1.29521	0	0	0	0	1128	278	loop anchors	1.90314	3.14799	both low
chr1	3831160	3832921	3831160	3831468	3831692	3832921	DDB_G0269906	DDB_G0269908	98.1823	85.4431	118.382	132.579	281.562	276.511	127.828	90.3358	308	1229	none	2.35027	3.18667	both low
chr1	3847027	3851073	3847027	3848476	3848908	3851073	DDB_G0269910	DDB_G0269912	12.1378	42.3612	6.7817	10.7627	250.582	155.665	178.277	199.285	1449	2165	loop anchors	2.63549	3.55799	both high
chr1	3855246	3858099	3855246	3857504	3858014	3858099	DDB_G0269916	DDB_G0295499	149.714	311.029	230.164	281.439	143.868	149.36	136.142	9.46126	2258	85	none	2.70758	3.36977	intergenic high
chr1	3868369	3874707	3868369	3870952	3871045	3874707	DDB_G0269920	DDB_G0269922	17.9366	44.7803	3.52598	6.70184	54.9846	36.1626	15.0403	18.7769	2583	3662	none	1.96853	3.79553	sum gene high
chr1	3875952	3882178	3875952	3879788	3880003	3882178	DDB_G0269924	DDB_G0269926	212.489	208.504	86.7635	51.0867	86.5746	95.8299	63.8326	54.3297	3836	2175	loop anchors	2.33246	3.77895	sum gene high
chr1	3886300	3890811	3886300	3886597	3887598	3890811	DDB_G0269930	DDB_G0270692	4.58202	12.4871	7.09103	0	22.3881	26.7957	6.76329	38.3714	297	3213	none	3.00044	3.54531	both high
chr1	3903677	3906193	3903677	3904826	3904925	3906193	DDB_G0269936	DDB_G0269938	48.82	19.8328	11.9044	2.12897	0.178872	0	0.554808	0	1149	1268	loop anchors	1.99568	3.38328	both low
chr1	3920592	3922814	3920592	3921886	3922019	3922814	DDB_G0269950	DDB_G0269952	199.861	90.1252	138.475	35.7519	30.658	38.0254	65.7263	33.0287	1294	795	none	2.12388	3.31994	both low
chr1	3923640	3927940	3923640	3926025	3927052	3927940	DDB_G0269954	DDB_G0269956	1.0335	0.286076	0.736484	0.275384	0	0	0	0	2385	888	loop anchors	3.01157	3.51495	intergenic high
chr1	3932799	3936245	3932799	3933662	3933878	3936245	DDB_G0269960	DDB_G0269962	0	0.412273	0.405008	0.465937	75.5055	86.6648	75.0888	66.8231	863	2367	none	2.33447	3.5092	both low
chr1	3941616	3945278	3941616	3944019	3944694	3945278	DDB_G0269966	DDB_G3950014	173.857	150.736	173.351	160.242	2.44256	0.559076	0.598496	0	2403	584	none	2.82931	3.47524	intergenic high
chr1	3955287	3959425	3955287	3956544	3959034	3959425	DDB_G0269974	DDB_G3964106	16.594	9.13429	22.599	22.75	0.580077	1.67008	0	0	1257	391	none	3.3962	3.21696	intergenic high
chr1	3962022	3972340	3962022	3963455	3963576	3972340	DDB_G0269980	DDB_G0271000	101.329	59.0051	41.5795	74.8098	6.13298	3.28363	3.56165	5.20073	1433	8764	loop anchors	2.08282	4.00847	sum gene high
chr1	3977473	3981306	3977473	3979864	3979901	3981306	DDB_G0269986	DDB_G0294597	51.7088	6.37769	3.2216	2.30682	344.594	39.2547	47.9381	47.7191	2391	1405	none	1.56832	3.57933	sum gene high
chr1	3988411	3990396	3988411	3989286	3989907	3990396	DDB_G0269992	DDB_G0269230	212.027	308.652	388.668	465.322	280.424	353.314	378.595	311.519	875	489	none	2.7931	3.13481	intergenic high
chr1	3995431	4000875	3995431	3998774	4000549	4000875	DDB_G0269998	DDB_G3950200	0.155314	0	0	1.14672	0	0	0	2.0147	3343	326	loop anchors	3.2492	3.56455	both high
chr1	4023400	4026312	4023400	4023804	4024771	4026312	DDB_G0270010	DDB_G3947300	0	1.68884	0	0	5.97968	17.4605	11.3725	10.0506	404	1541	none	2.98543	3.28892	intergenic high
chr1	4024275	4026198	4024275	4024998	4025736	4026198	DDB_G0270012	DDB_G3950050	182.309	308.346	261.891	233.183	0	0	0	0	723	462	none	2.86806	3.07372	intergenic high
chr1	4041314	4045665	4041314	4042649	4042886	4045665	DDB_G0270022	DDB_G0270024	142.041	38.4691	231.344	162.004	201.882	298.704	158.753	118.031	1335	2779	none	2.37477	3.61426	sum gene high
chr1	4053111	4055435	4053111	4054599	4054670	4055435	DDB_G0270028	DDB_G0348427	376.161	259.326	378.197	444.334	0.296484	1.82206	0.456891	1.28783	1488	765	none	1.85132	3.35276	both low
chr1	4060238	4066228	4060238	4061396	4062614	4066228	DDB_G0270032	DDB_G0270708	154.381	46.7855	30.5831	2.96319	64.7524	116.82	21.9434	5.79877	1158	3614	none	3.08565	3.6787	both high
chr1	4068159	4072550	4068159	4069244	4069789	4072550	DDB_G0270036	DDB_G3955228	201.837	213.887	282.135	235.361	2.0102	1.97694	0.253991	0	1085	2761	none	2.7364	3.58501	both high
chr1	4094300	4097595	4094300	4096106	4096822	4097595	DDB_G0270046	DDB_G3948870	24.7547	14.7339	18.8356	14.8843	0	0	0	0	1806	773	none	2.85492	3.41145	intergenic high
chr1	4105654	4111104	4105654	4106522	4106976	4111104	DDB_G0270050	DDB_G0270052	117.67	400.558	123.144	127.69	2.8843	5.74842	8.32418	6.36904	868	4128	loop anchors	2.65707	3.69862	both high
chr1	4111304	4117547	4111304	4112469	4112717	4117547	DDB_G0270054	DDB_G0271016	9.44133	6.67222	6.01948	7.30584	75.1053	14.6366	35.9418	25.127	1165	4830	none	2.39447	3.77779	sum gene high
chr1	4152837	4158806	4152837	4157625	4157919	4158806	DDB_G0270062	DDB_G0271026	20.3737	23.6752	2.48942	3.53149	0	0	0	0	4788	887	none	2.46836	3.75397	sum gene high
chr1	4159770	4162370	4159770	4160625	4161044	4162370	DDB_G0270064	DDB_G3964112	0	0	0	0	0	0	0	0	855	1326	loop anchors	2.62222	3.33866	intergenic high
chr1	4180323	4183901	4180323	4181863	4182086	4183901	DDB_G0270070	DDB_G0270072	520.328	300.786	92.4401	25.985	12.3341	5.39433	5.21667	9.2164	1540	1815	none	2.34832	3.52569	sum gene high
chr1	4193385	4194846	4193385	4194108	4194167	4194846	DDB_G0270084	DDB_G0270086	0	0.451591	1.93989	10.354	35.5452	21.1881	550.904	801.495	723	679	loop anchors	1.77093	3.14675	both low
chr1	4199146	4200448	4199146	4199917	4200104	4200448	DDB_G0270092	DDB_G0271030	0.294177	5.84712	0.909559	0.425935	0	0	1.01605	0	771	344	loop anchors	2.27186	3.04727	both low
chr1	4203952	4207964	4203952	4205248	4205386	4207964	DDB_G0270094	DDB_G0270096	3.73006	2.86163	3.24834	1.74784	134.151	143.761	130.059	200.53	1296	2578	none	2.13991	3.58816	sum gene high
chr1	4273480	4276719	4273480	4274624	4274868	4276719	DDB_G0270120	DDB_G0270734	511.425	500.402	660.481	679.164	15.0158	6.82715	4.92879	13.4363	1144	1851	none	2.38741	3.4764	both low
chr1	4297044	4298097	4297044	4297503	4297731	4298097	DDB_G0270134	DDB_G0270136	157.55	566.329	170.379	197.726	0.6197	0	0	0.897256	459	366	none	2.35795	2.91645	both low
chr1	4300315	4301465	4300315	4300960	4301391	4301465	DDB_G0270140	DDB_G0294755	44.3122	51.061	14.1376	5.03937	0	0	0	0	645	74	none	2.63449	2.85673	intergenic high
chr1	4302708	4305998	4302708	4303116	4304004	4305998	DDB_G0270144	DDB_G0270146	0	0	0	0	42.2171	96.8076	214.811	118.872	408	1994	none	2.94842	3.38057	intergenic high
chr1	4311819	4314966	4311819	4313408	4313686	4314966	DDB_G0270148	DDB_G0270742	109.582	70.9461	80.0961	86.719	98.1895	118.24	209.833	205.773	1589	1280	none	2.44406	3.45773	both low
chr1	4316334	4321235	4316334	4319082	4319398	4321235	DDB_G0270150	DDB_G0269168	17.0575	16.8196	16.3234	26.3976	332.876	350.465	175.833	84.7454	2748	1837	none	2.4997	3.66134	both high
chr1	4327218	4331994	4327218	4328630	4329079	4331994	DDB_G0270154	DDB_G0270156	2.43465	0.735187	7.6894	197.41	95.4899	6.85963	4.20506	4.89934	1412	2915	none	2.65226	3.63619	both high
chr1	4345092	4349738	4345092	4346771	4346843	4349738	DDB_G0270162	DDB_G0271044	0.309241	0	0.624517	2.32709	54.6116	42.1679	80.3005	86.8277	1679	2895	loop anchors	1.85739	3.6603	sum gene high
chr1	4352623	4354778	4352623	4352878	4354195	4354778	DDB_G0270166	DDB_G3969740	18.068	130.861	64.6137	10.8807	0.38904	0	0.603342	0.563286	255	583	none	3.11959	2.92324	intergenic high
chr1	4358662	4360660	4358662	4359839	4360412	4360660	DDB_G0270168	DDB_G3946942	82.8588	59.0037	107.227	70.4975	0.914557	0	7.08272	1.62139	1177	248	none	2.75816	3.15381	intergenic high
chr1	4360880	4367403	4360880	4366105	4366497	4367403	DDB_G0270170	DDB_G0270172	26.5828	50.5185	52.7381	98.4459	12.7466	20.1668	1.15981	0.724935	5225	906	none	2.5933	3.78753	both high
chr1	4369736	4375388	4369736	4374066	4375330	4375388	DDB_G0270176	DDB_G0295503	60.0394	108.264	77.742	62.629	3.91052	17.393	12.0909	5.66199	4330	58	loop anchors	3.10175	3.64227	both high
chr1	4377431	4379075	4377431	4377910	4377986	4379075	DDB_G0270180	DDB_G0270182	55.1333	18.3339	18.298	8.84255	112.37	29.8045	7.7234	5.90182	479	1089	loop anchors	1.88087	3.19535	both low
chr1	4381271	4383890	4381271	4381856	4383671	4383890	DDB_G0270186	DDB_G3952596	0	0	0	0	2.07133	2.98174	6.40429	9.33371	585	219	none	3.25888	2.90526	intergenic high
chr1	4382127	4386448	4382127	4383766	4384620	4386448	DDB_G0270188	DDB_G0270190	283.331	377.344	580.607	586.13	40.2521	25.4287	62.3424	50.2088	1639	1828	none	2.93146	3.53995	both high
chr1	4391157	4393335	4391157	4391944	4392757	4393335	DDB_G0270194	DDB_G3961250	159.553	150.132	239.666	206.65	7.23832	4.10619	0.604709	0.568158	787	578	none	2.9101	3.13513	intergenic high
chr1	4395944	4399472	4395944	4396774	4397166	4399472	DDB_G0270198	DDB_G0270200	1.36633	0.822039	0.842221	0.395657	57.3205	49.1029	128.474	137.007	830	2306	loop anchors	2.5933	3.49638	intergenic high
chr1	4404423	4412006	4404423	4408096	4410083	4412006	DDB_G0270206	DDB_G0269144	27.821	24.4575	54.3205	72.277	764.902	951.286	1017.47	935.228	3673	1923	loop anchors	3.2982	3.74788	both high
chr1	4432688	4436301	4432688	4435367	4435721	4436301	DDB_G0270220	DDB_G0270222	122.218	202.441	145.678	239.61	3.85875	55.8521	13.3038	4.34464	2679	580	none	2.54902	3.51308	intergenic high
chr1	4445248	4449415	4445248	4446106	4446394	4449415	DDB_G0270230	DDB_G0270756	60.3774	8.67906	2.04203	2.76512	4.3799	1.11955	2.08771	7.54482	858	3021	loop anchors	2.45941	3.58872	sum gene high
chr1	4457456	4463095	4457456	4459763	4460064	4463095	DDB_G0270232	DDB_G0270760	18.8719	6.86757	1.51891	0.949934	152.705	210.611	218.394	304.083	2307	3031	none	2.47858	3.72738	both high
chr1	4474317	4479049	4474317	4474602	4474834	4479049	DDB_G0270236	DDB_G0270238	0	0	0	0	8.19681	12.3023	5.40586	14.1812	285	4215	loop anchors	2.36551	3.65321	sum gene high
chr1	4485668	4491085	4485668	4486508	4486596	4491085	DDB_G0270244	DDB_G0269206	0.618114	1.16607	0.416097	0.390947	58.3187	13.3818	256.947	396.62	840	4489	loop anchors	1.94453	3.72665	sum gene high
chr1	4517623	4521349	4517623	4519199	4519306	4521349	DDB_G0270250	DDB_G0270252	18.8705	13.0064	36.6936	39.1394	17.9599	9.46785	17.8493	17.0154	1576	2043	loop anchors	2.02942	3.55859	sum gene high
chr1	4521754	4522903	4521754	4522105	4522305	4522903	DDB_G0270254	DDB_G0270256	51.0261	47.1654	89.9508	64.4983	89.1922	94.8536	82.6729	71.5796	351	598	none	2.30105	2.97727	both low
chr1	4527246	4529556	4527246	4527672	4529352	4529556	DDB_G0270260	DDB_G3953962	604.032	580.722	484.853	493.56	0	0	0	1.60978	426	204	none	3.22531	2.79934	intergenic high
chr1	4531796	4534752	4531796	4533209	4534576	4534752	DDB_G0270264	DDB_G3968012	563.348	393.949	595.045	705.049	0	0	0	0	1413	176	loop anchors	3.13577	3.20112	intergenic high
chr1	4540669	4543788	4540669	4542577	4542639	4543788	DDB_G0270268	DDB_G0270270	11.7987	39.8313	5.87483	3.15774	359.745	339.673	216.414	59.2434	1908	1149	none	1.79246	3.4853	both low
chr1	4544768	4551575	4544768	4548249	4549775	4551575	DDB_G0270272	DDB_G0270770	372.55	467.976	486.19	548.521	0	0	0	0	3481	1800	loop anchors	3.18356	3.72272	both high
chr1	4551820	4553462	4551820	4552286	4552977	4553462	DDB_G0270274	DDB_G0270276	0	0	0	0	126.302	255.664	114.948	254.145	466	485	loop anchors	2.83948	2.97818	intergenic high
chr1	4558266	4562487	4558266	4561757	4562414	4562487	DDB_G0270278	DDB_G0294751	9.777	12.9173	17.4784	20.6604	0	0	0	0	3491	73	loop anchors	2.81757	3.55194	both high
chr1	4590926	4593521	4590926	4592864	4593104	4593521	DDB_G0270286	DDB_G0270288	12.1054	1.94389	0.181501	0.584418	0	0	0	0	1938	417	loop anchors	2.38023	3.37199	both low
chr1	4598953	4602266	4598953	4600454	4601986	4602266	DDB_G0270296	DDB_G3954980	361.388	337.679	228.53	18.1188	7.5246	9.74703	7.50565	5.21785	1501	280	none	3.18526	3.25066	intergenic high
chr1	4610084	4613378	4610084	4611533	4611668	4613378	DDB_G0270306	DDB_G0270308	1.16552	0.225328	0.242752	2.41896	19.1433	7.42435	5.74269	7.49742	1449	1710	none	2.13037	3.49955	both low
chr1	4616747	4619679	4616747	4618103	4618382	4619679	DDB_G0270312	DDB_G0271066	100.78	86.1277	69.8068	49.1814	181.867	314.806	250.365	66.414	1356	1297	none	2.44562	3.42374	both low
chr1	4620270	4627393	4620270	4621128	4621792	4627393	DDB_G0270314	DDB_G0270774	159.252	216.542	173.694	170.014	52.6805	160.514	14.6513	10.1946	858	5601	loop anchors	2.82217	3.81017	both high
chr1	4638216	4641353	4638216	4639569	4639722	4641353	DDB_G0270318	DDB_G0270320	16.3296	1.53449	0.516662	0.539911	109.171	67.3175	98.6677	78.8401	1353	1631	loop anchors	2.18472	3.4748	both low
chr1	4641716	4644953	4641716	4643879	4644456	4644953	DDB_G0270322	DDB_G3959404	101.087	116.849	234.388	137.52	15.5989	10.9826	23.2659	29.5447	2163	497	none	2.76118	3.42488	intergenic high
chr1	4649482	4653941	4649482	4652713	4652828	4653941	DDB_G0270326	DDB_G0270328	6.40419	9.19952	5.43024	1.43537	7.08343	2.71912	3.78043	1.83655	3231	1113	loop anchors	2.06074	3.63789	sum gene high
chr1	4654732	4659210	4654732	4656612	4657241	4659210	DDB_G0270330	DDB_G3965250	2.08879	2.6518	2.05573	0.816333	0.115191	0	0.177512	1.61335	1880	1969	loop anchors	2.79866	3.58535	both high
chr1	4667183	4671900	4667183	4668853	4671357	4671900	DDB_G0270338	DDB_G3964712	33.8577	28.7972	37.1718	56.7691	69.6715	40.864	4.5181	12.6386	1670	543	none	3.39864	3.34498	intergenic high
chr1	4670321	4673828	4670321	4671453	4671954	4673828	DDB_G0270340	DDB_G0270342	177.228	94.444	21.0707	32.2601	2.38856	0.933654	12.1612	15.0452	1132	1874	loop anchors	2.69985	3.47799	intergenic high
chr1	4690186	4692188	4690186	4691199	4691409	4692188	DDB_G0270350	DDB_G0270788	18.6056	17.8921	3.80859	0.721125	15.6596	7.92031	98.5639	80.921	1013	779	none	2.32224	3.25334	both low
chr1	4693513	4696533	4693513	4695492	4695723	4696533	DDB_G0270352	DDB_G0269116	188.114	222.364	312.757	203.131	0	0	0	0	1979	810	none	2.36363	3.44545	both low
chr1	4701031	4704986	4701031	4702819	4703858	4704986	DDB_G0270358	DDB_G0270790	141.109	182.271	394.88	470.448	0	0	0	0	1788	1128	loop anchors	3.01662	3.46479	intergenic high
chr1	4714773	4715514	4714773	4715046	4715121	4715514	DDB_G0270364	DDB_G0270794	0	0	0	0	0	0	0	0	273	393	none	1.87512	2.82347	both low
chr1	4720669	4723309	4720669	4721782	4721880	4723309	DDB_G0270368	DDB_G0270372	41.2779	110.637	130.143	37.4412	0	0.24898	0.244592	0.281388	1113	1429	none	1.99127	3.40518	both low
chr1	4727959	4731162	4727959	4729831	4730344	4731162	DDB_G0270378	DDB_G0270380	251.019	338.935	148.554	160.92	410.101	536.76	530.648	365.562	1872	818	none	2.71013	3.42975	intergenic high
chr1	4732514	4734627	4732514	4733489	4733676	4734627	DDB_G0270382	DDB_G0270384	358.941	239.01	557.353	905.27	124.42	97.1724	116.886	74.2699	975	951	none	2.27186	3.28466	both low
chr1	4735592	4740668	4735592	4737533	4737655	4740668	DDB_G0270386	DDB_G0270388	39.4982	17.1941	26.1932	21.0723	25.7063	34.0967	24.2065	39.3792	1941	3013	loop anchors	2.0864	3.69496	sum gene high
chr1	4749182	4752333	4749182	4751699	4751919	4752333	DDB_G0270392	DDB_G0270394	77.0096	40.9937	65.3326	86.7353	125.157	8.16949	10.1687	5.29347	2517	414	loop anchors	2.34244	3.46702	both low
chr1	4752653	4757427	4752653	4754329	4755269	4757427	DDB_G0270396	DDB_G0269200	54.5139	2.65486	2.30064	2.2433	348.169	626.328	447.14	504.448	1676	2158	loop anchors	2.97313	3.58365	both high
chr1	4784021	4791836	4784021	4784931	4785052	4791836	DDB_G0270402	DDB_G0270404	154.743	179.163	195.35	149.024	107.333	147.515	33.613	10.6831	910	6784	none	2.08282	3.88615	sum gene high
chr1	4810030	4818335	4810030	4811239	4811939	4818335	DDB_G0270408	DDB_G0270410	28.7397	34.207	51.6513	39.69	51.6488	25.867	19.4108	32.9948	1209	6396	loop anchors	2.8451	3.8811	both high
chr1	4819721	4823320	4819721	4821704	4823094	4823320	DDB_G0270412	DDB_G3961484	217.216	121.539	96.2094	60.8877	0	0	1.54656	1.77922	1983	226	none	3.14302	3.3442	intergenic high
chr1	4823454	4830122	4823454	4826412	4826714	4830122	DDB_G0270416	DDB_G0269132	25.8618	26.3363	40.5437	40.1001	0.922922	0.696414	0.719874	19.3504	2958	3408	loop anchors	2.48002	3.80387	both high
chr1	4851385	4852947	4851385	4851959	4852184	4852947	DDB_G0270426	DDB_G0270428	3.27539	2.42836	0	2.6737	36.3095	33.8653	33.1079	16.6097	574	763	none	2.3522	3.12613	both low
chr1	4866949	4875220	4866949	4872568	4873136	4875220	DDB_G0270434	DDB_G0270436	22.3975	25.5307	43.119	64.4148	72.3707	71.2015	101.972	26.2832	5619	2084	loop anchors	2.75436	3.88666	both high
chr1	4882132	4884472	4882132	4882733	4882825	4884472	DDB_G0270440	DDB_G0270442	51.8759	3.30831	2.32997	0.546415	67.9791	29.5272	2.97645	1.08646	601	1647	none	1.96384	3.3518	both low
chr1	4890351	4895040	4890351	4894529	4894628	4895040	DDB_G0270444	DDB_G0270818	104.909	36.6327	8.89489	3.99417	37.0109	17.9322	26.3746	29.6052	4178	412	none	1.99568	3.66181	sum gene high
chr1	4903241	4906041	4903241	4904821	4904922	4906041	DDB_G0270448	DDB_G0270450	8.00786	4.14874	1.33152	0.415691	68.5716	68.294	48.5797	22.6509	1580	1119	none	2.00436	3.4312	both low
chr1	4906212	4910067	4906212	4908821	4909866	4910067	DDB_G0270452	DDB_G3960430	3.70575	2.63925	0.941187	1.27409	0	0	0	9.26917	2609	201	none	3.01912	3.44871	intergenic high
chr1	2425837	2429089	2425837	2427457	2428474	2429089	DDB_G0270464	DDB_G0269270	0	0	0	0	98.1196	53.7353	12.5503	17.8278	1620	615	none	3.00733	3.34928	intergenic high
chr1	2519830	2528497	2519830	2525629	2525861	2528497	DDB_G0270478	DDB_G0270850	3.36228	3.02803	2.23585	2.15999	13.5868	1.28307	1.0633	0.831372	5799	2636	none	2.36551	3.92609	sum gene high
chr1	2529045	2540788	2529045	2539393	2540111	2540788	DDB_G0270480	DDB_G0269318	10.1172	5.72217	5.28617	4.3509	0	0	0	0	10348	677	loop anchors	2.85613	4.04238	both high
chr1	2561560	2565400	2561560	2563899	2564022	2565400	DDB_G0270482	DDB_G0269338	276.169	23.0751	13.6288	7.63309	75.788	25.7044	22.6454	37.2929	2339	1378	none	2.08994	3.57019	sum gene high
chr1	2607972	2610806	2607972	2609167	2609296	2610806	DDB_G0270492	DDB_G0269362	61.2445	58.9101	64.8296	65.5883	132.207	238.743	92.677	97.776	1195	1510	loop anchors	2.11062	3.43217	both low
chr1	2636801	2641899	2636801	2638688	2641548	2641899	DDB_G0270496	DDB_G3955620	44.5096	2.8926	2.59788	1.85749	22.4611	62.2033	20.9686	36.7171	1887	351	none	3.45637	3.34986	intergenic high
chr1	2718038	2721107	2718038	2718873	2720728	2721107	DDB_G0270510	DDB_G3950344	88.1926	70.7033	102.858	131.741	6.50366	0	0	0	835	379	none	3.26835	3.08422	intergenic high
chr1	2731858	2736502	2731858	2732599	2732720	2736502	DDB_G0270512	DDB_G0269424	0	0	0	0	49.107	112.256	154.612	222.722	741	3782	loop anchors	2.08282	3.65543	sum gene high
chr1	2765941	2768924	2765941	2767289	2767400	2768924	DDB_G0270520	DDB_G0269438	0.216918	0.263941	0.260941	0	296.922	232.644	160.81	207.867	1348	1524	loop anchors	2.04536	3.45818	both low
chr1	2873818	2876971	2873818	2874859	2875150	2876971	DDB_G0270540	DDB_G0269494	22.8696	11.6246	27.9511	6.80487	0.409679	1.09187	0.575818	0.802306	1041	1821	none	2.46391	3.45667	both low
chr1	2913780	2921168	2913780	2918690	2919707	2921168	DDB_G0270544	DDB_G3956202	9.51992	5.28731	1.57107	2.28354	0	0	0	0	4910	1461	none	3.00733	3.80421	both high
chr1	2919136	2925271	2919136	2921794	2922115	2925271	DDB_G0270548	DDB_G0269126	0	0	0	0.12355	39.9956	29.8726	12.2232	9.15241	2658	3156	loop anchors	2.50652	3.76448	both high
chr1	2926041	2932451	2926041	2931347	2931464	2932451	DDB_G0270550	DDB_G0270878	9.06129	6.73711	3.37127	5.92632	0	0.691279	0.710506	8.06665	5306	987	loop anchors	2.06822	3.79886	sum gene high
chr1	2951186	2955056	2951186	2953550	2954897	2955056	DDB_G0270552	DDB_G3951238	168.407	154.253	132.285	136.186	0	0	0	0	2364	159	none	3.12937	3.40192	intergenic high
chr1	2988149	2989400	2988149	2988932	2989096	2989400	DDB_G0270554	DDB_G3960764	24.0325	9.5478	5.37656	7.78887	1.92372	0	3.4712	0	783	304	none	2.21487	3.03623	both low
chr1	3016389	3018878	3016389	3017663	3017740	3018878	DDB_G0270558	DDB_G0269568	8.24958	1.32738	6.05842	4.64498	40.5391	46.585	48.6978	45.1816	1274	1138	none	1.88655	3.38238	both low
chr1	3054342	3057686	3054342	3055725	3055799	3057686	DDB_G0270564	DDB_G0269128	20.1959	20.7658	5.07064	2.82515	0	0	3.15592	21.5048	1383	1887	loop anchors	1.86929	3.51455	both low
chr1	3075848	3078470	3075848	3077228	3077285	3078470	DDB_G0270568	DDB_G0269588	94.1358	173.1	50.3085	47.5831	337.364	254.789	295.346	263.012	1380	1185	loop anchors	1.75595	3.40909	both low
chr1	3155420	3158848	3155420	3157129	3157202	3158848	DDB_G0270582	DDB_G0269246	0.303813	0.573143	0	0	400.926	309.928	165.15	60.781	1709	1646	loop anchors	1.86338	3.52569	sum gene high
chr1	3181592	3185815	3181592	3183333	3183486	3185815	DDB_G0270586	DDB_G0269628	0.260552	2.53892	1.81195	0.796835	322.624	272.159	279.626	64.685	1741	2329	loop anchors	2.18472	3.60959	sum gene high
chr1	3189060	3189948	3189060	3189405	3189742	3189948	DDB_G0270588	DDB_G0295497	0.657421	2.92404	8.12421	5.18665	18.4259	38.018	57.861	37.0553	345	206	none	2.52764	2.74115	intergenic high
chr1	3212379	3214293	3212379	3212770	3214042	3214293	DDB_G0270592	DDB_G3953398	22.4836	64.4898	59.2206	28.6756	2.71088	1.4175	0	0	391	251	loop anchors	3.10449	2.80754	intergenic high
chr1	3287287	3291350	3287287	3289621	3289698	3291350	DDB_G0270606	DDB_G0269676	0.667372	2.78339	7.05266	62.582	17.3408	8.44011	4.877	9.0426	2334	1652	none	1.88655	3.60054	sum gene high
chr1	3364044	3366285	3364044	3365508	3365718	3366285	DDB_G0270618	DDB_G0269702	192.271	79.1279	55.3005	40.3118	3.94723	1.83084	43.2843	40.9675	1464	567	none	2.32224	3.30771	both low
chr1	3369225	3371095	3369225	3369472	3369733	3371095	DDB_G0270620	DDB_G0271094	0	0	0	0	428.367	362.346	574.352	687.509	247	1362	none	2.41666	3.20656	both low
chr1	3391068	3393035	3391068	3391491	3391648	3393035	DDB_G0270622	DDB_G0269714	0	0	0	0	336.005	296.896	294.538	310.493	423	1387	none	2.19593	3.25768	both low
chr1	3456575	3462395	3456575	3460406	3461466	3462395	DDB_G0270628	DDB_G0269216	0.27106	0.178098	0	0	88.9234	58.8904	101.523	71.6282	3831	929	none	3.02531	3.67761	both high
chr1	3470540	3472900	3470540	3471348	3472726	3472900	DDB_G0270630	DDB_G3954572	0.361888	0.844421	0	0.40643	0	0	0	0	808	174	none	3.13925	2.99211	intergenic high
chr1	3660859	3664325	3660859	3661468	3661673	3664325	DDB_G0270654	DDB_G0269814	0	1.16845	0	0	132.595	86.7269	54.3451	49.5184	609	2652	none	2.31178	3.51335	both low
chr1	3673859	3680023	3673859	3674359	3675571	3680023	DDB_G0270658	DDB_G0269826	0.584811	0	0	0	5.57954	1.97916	6.61075	34.8385	500	4452	none	3.08351	3.69478	both high
chr1	3699522	3707422	3699522	3701813	3701970	3707422	DDB_G0270664	DDB_G0269842	24.5239	20.0303	37.514	27.9131	56.6559	15.3061	6.04012	10.7019	2291	5452	none	2.19593	3.88891	sum gene high
chr1	3944437	3946280	3944437	3944996	3945380	3946280	DDB_G0270698	DDB_G0269968	68.5425	111.917	164.325	105.131	400.894	255.932	204.189	240.157	559	900	none	2.58434	3.16406	intergenic high
chr1	4002802	4009391	4002802	4005323	4005996	4009391	DDB_G0270700	DDB_G0271006	10.4756	11.108	6.118	4.63625	0	0	0	0	2521	3395	none	2.82802	3.77203	both high
chr1	4034416	4038959	4034416	4038553	4038697	4038959	DDB_G0270704	DDB_G0295501	46.4177	112.975	16.6197	10.423	0	0	0	0	4137	262	loop anchors	2.15839	3.64335	sum gene high
chr1	4125799	4130007	4125799	4127359	4127505	4130007	DDB_G0270720	DDB_G0270722	24.6031	1.55895	2.02503	0.21051	12.8498	3.61704	2.66136	1.69288	1560	2502	loop anchors	2.16438	3.60874	sum gene high
chr1	4216279	4224477	4216279	4219039	4222375	4224477	DDB_G0270726	DDB_G0270102	13.9645	36.5533	75.3151	5.7427	261.627	344.476	498.298	412.061	2760	2102	loop anchors	3.52323	3.68681	both high
chr1	4247305	4249869	4247305	4249429	4249797	4249869	DDB_G0270732	DDB_G0294761	0.213569	0.16751	0	0	0	0	0	0	2124	72	loop anchors	2.56586	3.34163	intergenic high
chr1	4423806	4432774	4423806	4426401	4431282	4432774	DDB_G0270754	DDB_G3960316	236.281	163.377	43.6612	13.0731	1.65207	1.15307	1.88008	4.20889	2595	1492	none	3.68851	3.6114	both high
chr1	4467277	4474735	4467277	4472517	4474507	4474735	DDB_G0270762	DDB_G3968066	1.9567	2.27585	3.01224	95.8119	0	0	0	0	5240	228	loop anchors	3.29886	3.73783	both high
chr1	4482999	4485548	4482999	4484724	4484789	4485548	DDB_G0270764	DDB_G0270242	31.522	24.2852	21.3411	22.3978	30.7689	31.5013	12.9293	8.22938	1725	759	none	1.81298	3.39515	both low
chr1	4499253	4512340	4499253	4502247	4502536	4512340	DDB_G0270766	DDB_G0271052	75.2927	63.723	36.7652	36.155	27.4636	36.8298	28.2508	63.2601	2994	9804	loop anchors	2.46091	4.10714	sum gene high
chr1	4534438	4537648	4534438	4534675	4534904	4537648	DDB_G0270768	DDB_G0270266	0	0	0	0	33.3381	64.6242	99.6402	136.479	237	2744	loop anchors	2.35985	3.47436	both low
chr1	4716416	4719957	4716416	4716918	4718090	4719957	DDB_G0270796	DDB_G0270366	0	0.708749	2.09321	5.67388	59.275	113.033	150.882	35.4405	502	1867	none	3.06893	3.37457	intergenic high
chr1	4775471	4782904	4775471	4775758	4776807	4782904	DDB_G0270804	DDB_G0269198	0	0	0	2.54529	11.8639	19.3302	14.898	9.59496	287	6097	none	3.02078	3.80509	both high
chr1	4800144	4805588	4800144	4802005	4802063	4805588	DDB_G0270806	DDB_G0270808	214.75	125.702	161.649	86.9908	27.1386	25.0118	19.2835	31.9711	1861	3525	loop anchors	1.7635	3.73127	sum gene high
chr1	4913553	4916450	4913553	4914318	4916219	4916450	DDB_G0270822	DDB_G0270456	0.764459	0.426798	0.459802	0.429275	0	0	0	0	765	231	loop anchors	3.27898	2.99826	intergenic high
chr1	3432395	3436532	3432395	3434782	3435263	3436532	DDB_G0270826	DDB_G3964754	161.743	376.618	171.081	164.225	3.579	1.5899	2.48765	7.80031	2387	1269	none	2.68215	3.56301	both high
chr1	2559164	2560578	2559164	2560492	2560505	2560578	DDB_G0270852	DDB_G0294791	0	0	0	0	0	0	0	0	1328	73	none	1.11428	3.14644	both low
chr1	2777614	2784323	2777614	2781943	2782083	2784323	DDB_G0270870	DDB_G0269440	96.5481	101.23	94.1419	61.2084	38.6836	20.0659	34.9094	30.9122	4329	2240	loop anchors	2.14616	3.8175	sum gene high
chr1	2850391	2851466	2850391	2851120	2851125	2851466	DDB_G0270872	DDB_G0269480	0.71223	0	1.92698	0.551583	2.18776	1.91496	4.11302	2.14223	729	341	none	0.699838	3.02938	both low
chr1	3096056	3098088	3096056	3096885	3096975	3098088	DDB_G0270890	DDB_G0269600	0.352721	0.429182	13.1105	46.2176	157.846	96.1769	28.3632	5.41327	829	1113	none	1.95429	3.28825	both low
chr1	3109106	3111767	3109106	3109977	3110200	3111767	DDB_G0270892	DDB_G0269602	0	0.408487	0	4.19345	130.982	90.7957	9.17921	3.79787	871	1567	none	2.34832	3.38703	both low
chr1	3239823	3246648	3239823	3244143	3244375	3246648	DDB_G0270902	DDB_G0269108	86.9025	90.0965	67.7935	72.9415	1.79856	1.51375	1.23409	0.642762	4320	2273	loop anchors	2.36551	3.81908	sum gene high
chr1	3293314	3297636	3293314	3296614	3297320	3297636	DDB_G0270910	DDB_G0270912	19.1993	13.3224	3.08032	13.5317	0	0	0	0	3300	316	none	2.84881	3.55823	both high
chr1	3328823	3331258	3328823	3329816	3331103	3331258	DDB_G0270914	DDB_G3953902	0.228409	94.2805	212.532	265.954	0	0	0	0	993	155	none	3.10958	3.05994	intergenic high
chr1	3330424	3332394	3330424	3331198	3331417	3332394	DDB_G0270916	DDB_G3968222	96.492	71.9058	47.0936	21.7592	0.763588	1.03254	5.02217	4.33529	774	977	none	2.34046	3.24329	both low
chr1	3381331	3383609	3381331	3381974	3383171	3383609	DDB_G0270922	DDB_G3955314	199.535	220.255	154.893	33.9053	0	3.11549	0	0	643	438	none	3.0781	3.03383	intergenic high
chr1	3383024	3388102	3383024	3383458	3383679	3388102	DDB_G0270924	DDB_G0269710	4.63426	28.9152	2.42631	0	14.3462	15.6541	22.6738	40.7899	434	4423	none	2.34441	3.68637	sum gene high
chr1	3393750	3395551	3393750	3394743	3394960	3395551	DDB_G0270926	DDB_G0270624	1.2081	1.0454	8.82206	54.1815	0	0.552454	0	0.680378	993	591	none	2.33648	3.19976	both low
chr1	3398986	3406095	3398986	3400602	3402123	3406095	DDB_G0270928	DDB_G0269718	150.321	188.021	207.662	187.598	72.2521	93.2435	34.0782	57.6913	1616	3972	loop anchors	3.18213	3.74726	both high
chr1	3559642	3562879	3559642	3560529	3562569	3562879	DDB_G0270946	DDB_G3949226	414.836	60.1307	30.4522	23.8002	0	0	0	0	887	310	none	3.30963	3.07809	intergenic high
chr1	3573681	3579341	3573681	3577683	3577988	3579341	DDB_G0270954	DDB_G0270638	0.875392	1.28232	1.66385	1.7885	0.383752	0.525931	0	0	4002	1353	none	2.48431	3.72876	both high
chr1	3599414	3612888	3599414	3609732	3610257	3612888	DDB_G0270962	DDB_G0270644	7.70919	2.65967	2.17425	2.52017	4.16708	3.67513	4.26297	10.133	10318	2631	none	2.72017	4.11224	both high
chr1	3627251	3631009	3627251	3628552	3628623	3631009	DDB_G0270966	DDB_G0269800	77.1585	60.7704	79.4829	77.5889	29.1527	30.5887	19.553	28.7736	1301	2386	none	1.85132	3.56667	sum gene high
chr1	3771005	3773031	3771005	3771407	3771979	3773031	DDB_G0270982	DDB_G3957984	0	0	0	0	4.37961	4.53997	2.33206	0.312163	402	1052	loop anchors	2.7574	3.16256	intergenic high
chr1	3772003	3774102	3772003	3772650	3773494	3774102	DDB_G0270984	DDB_G3954094	0	0	0	0	18.4546	20.1031	29.399	22.4644	647	608	none	2.92635	3.09864	intergenic high
chr1	3789004	3792853	3789004	3790079	3791041	3792853	DDB_G0270986	DDB_G0270988	46.6185	67.8886	36.8647	48.9142	3.9392	17.3209	11.6166	17.9567	1075	1812	none	2.98318	3.46045	intergenic high
chr1	3845548	3848665	3845548	3846750	3848377	3848665	DDB_G0270996	DDB_G3967790	92.0186	102.501	89.6188	23.0885	1.80283	7.20892	0	2.53646	1202	288	loop anchors	3.21139	3.17319	intergenic high
chr1	4014520	4017699	4014520	4015187	4015408	4017699	DDB_G0271010	DDB_G0269152	51.2167	34.4721	28.3872	23.0495	54.8175	55.7826	141.415	142.933	667	2291	none	2.34441	3.471	both low
chr1	4089971	4093572	4089971	4092037	4092192	4093572	DDB_G0271014	DDB_G0270044	12.2482	4.0643	3.223	6.27368	150.414	127.632	121.232	125.183	2066	1380	none	2.19036	3.53732	sum gene high
chr1	4136185	4142480	4136185	4138233	4141835	4142480	DDB_G0271022	DDB_G3967592	93.3015	146.359	16.274	13.0175	1.25833	1.60943	2.72328	0	2048	645	none	3.55654	3.43024	intergenic high
chr1	4160762	4171458	4160762	4164087	4165015	4171458	DDB_G0271028	DDB_G0270066	0.488193	0.0981956	0.315358	0.219699	10.3302	10.5988	19.0505	16.4264	3325	6443	loop anchors	2.96755	3.98981	both high
chr1	4256211	4261313	4256211	4260120	4260143	4261313	DDB_G0271034	DDB_G0270114	23.7016	10.5562	1.88511	0.644639	12.0893	8.87618	5.99566	0.968037	3909	1170	none	1.36192	3.70578	sum gene high
chr1	4568603	4575494	4568603	4570745	4570907	4575494	DDB_G0271056	DDB_G0271058	2.8169	0.928242	1.79701	0.716483	129.809	189.721	345.282	775.582	2142	4587	loop anchors	2.20954	3.82795	sum gene high
chr1	4581401	4587246	4581401	4583474	4587069	4587246	DDB_G0271060	DDB_G3948664	5.3692	12.5656	1.68929	2.58957	0	0	0	0	2073	177	none	3.5557	3.35218	intergenic high
chr1	4657371	4660875	4657371	4658181	4659315	4660875	DDB_G0271074	DDB_G0270778	0	0	0	0	48.8242	45.0273	69.8658	182.14	810	1560	loop anchors	3.05462	3.37475	intergenic high
chr1	4795071	4798577	4795071	4795650	4795839	4798577	DDB_G0271084	DDB_G0270406	51.8788	43.2972	80.5219	89.6356	0.841371	0.389838	1.15297	0.50668	579	2738	none	2.27648	3.52075	both low
chr2	35092	37115	35092	36256	36940	37115	DDB_G0271106	DDB_G3961436	164.193	199.781	238.266	249.234	4.26301	2.0331	2.00999	10.6463	1164	175	none	2.83506	3.12678	intergenic high
chr2	28809	32971	28809	29948	30689	32971	DDB_G0271108	DDB_G0271120	121.326	143.458	103.446	96.3853	169.716	157.848	230.955	263.289	1139	2282	loop anchors	2.86982	3.53415	both high
chr2	19443	22738	19443	19753	20344	22738	DDB_G0271110	DDB_G0271096	0	0	0	0	144.822	146.408	130.522	68.5666	310	2394	loop anchors	2.77159	3.43201	intergenic high
chr2	16143	20222	16143	18303	19522	20222	DDB_G0271112	DDB_G3962644	32.5673	50.4006	72.3852	62.3737	0	0	0	0	2160	700	loop anchors	3.08601	3.45637	intergenic high
chr2	40823	44107	40823	42647	43352	44107	DDB_G0271126	DDB_G0271128	152.775	134.95	35.3918	35.8167	0.600822	1.37495	1.38883	2.90265	1824	755	loop anchors	2.8482	3.41145	intergenic high
chr2	45086	49269	45086	47409	47596	49269	DDB_G0271130	DDB_G0271100	12.8918	11.4295	32.8955	48.8342	87.017	36.244	11.106	24.4519	2323	1673	loop anchors	2.27186	3.60163	sum gene high
chr2	51144	55313	51144	53815	54275	55313	DDB_G0271132	DDB_G0271350	0.424579	0.633128	0.655123	0.820478	68.1676	82.9668	53.0376	36.1693	2671	1038	none	2.66277	3.56926	both high
chr2	196706	202858	196706	199668	199854	202858	DDB_G0271140	DDB_G0271388	5.79478	9.51351	12.7803	7.79242	18.0455	10.6263	21.0138	20.4848	2962	3004	none	2.26954	3.77568	sum gene high
chr2	57582	60890	57582	57963	58679	60890	DDB_G0271142	DDB_G0271134	0	0	0	0	41.7445	8.92261	6.03032	3.50098	381	2211	none	2.85492	3.41363	intergenic high
chr2	370187	372178	370187	371153	371955	372178	DDB_G0271156	DDB_G0271444	0.840188	0.337992	0.364129	0.339954	0	0	0	0	966	223	none	2.90418	3.07518	intergenic high
chr2	365064	369596	365064	366281	366667	369596	DDB_G0271158	DDB_G0271440	1.03964	1.12127	0.287199	0.330406	0.077436	0	0	0	1217	2929	none	2.5866	3.61763	both high
chr2	355406	357039	355406	356592	356656	357039	DDB_G0271164	DDB_G0271162	1.64053	0.575289	2.36516	0.83068	9.56797	4.41537	29.2784	368.566	1186	383	none	1.80625	3.19562	both low
chr2	343078	347095	343078	345782	347021	347095	DDB_G0271176	DDB_G0295009	0	0	0	0	7.01643	0	0	4.43778	2704	74	none	3.09307	3.44373	intergenic high
chr2	338344	341751	338344	339417	341329	341751	DDB_G0271180	DDB_G0271178	1.11803	2.18461	0.65356	0	0	0	0	0	1073	422	none	3.28149	3.17464	intergenic high
chr2	333148	336586	333148	333922	336300	336586	DDB_G0271186	DDB_G3949498	0	0	0	0	0	0	1.22989	0	774	286	none	3.37621	3.02531	intergenic high
chr2	326564	330047	326564	328200	328675	330047	DDB_G0271190	DDB_G0271188	0	0	0	0	27.8309	8.25878	22.7558	27.2323	1636	1372	none	2.6767	3.47828	intergenic high
chr2	306086	307204	306086	306509	306766	307204	DDB_G0271196	DDB_G0271194	1.22746	0.771868	0	0	5.40929	2.37006	0.797994	0.749762	423	438	none	2.40995	2.935	both low
chr2	303071	304540	303071	303319	303583	304540	DDB_G0271198	DDB_G0271414	58.3343	5.50236	1.41834	0	3.66073	1.76707	8.4258	7.44411	248	957	none	2.42162	3.08099	both low
chr2	297662	301916	297662	299516	299936	301916	DDB_G0271202	DDB_G0347826	6.45738	6.7845	8.31303	8.49115	9.65142	10.0841	15.586	12.7267	1854	1980	loop anchors	2.62326	3.58365	both high
chr2	288472	290795	288472	290452	290675	290795	DDB_G0271214	DDB_G0271212	6.53779	4.82429	6.74173	6.30919	1.89008	5.44167	11.6693	3.35086	1980	120	loop anchors	2.34832	3.32222	both low
chr2	285189	287769	285189	287112	287434	287769	DDB_G0271216	DDB_G0271410	7.03281	10.5201	11.3049	11.0513	81.524	43.4829	82.6771	99.3271	1923	335	loop anchors	2.50787	3.35372	intergenic high
chr2	275866	282292	275866	279012	281340	282292	DDB_G0271218	DDB_G3969364	20.7367	34.2798	52.0608	15.044	1.09079	0.685925	0.734289	1.53466	3146	952	none	3.36698	3.61257	both high
chr2	266224	273997	266224	273016	273353	273997	DDB_G0271222	DDB_G3953618	3.83028	1.5549	3.92184	10.259	43.0274	18.7974	17.9863	16.2759	6792	644	none	2.52764	3.87134	both high
chr2	262857	265475	262857	264032	264271	265475	DDB_G0271226	DDB_G0271224	0.497712	0	0	0.621701	8.83816	3.59832	11.3476	20.0165	1175	1204	loop anchors	2.37842	3.37639	both low
chr2	234745	238738	234745	236537	238160	238738	DDB_G0271240	DDB_G3968384	128.44	10.3969	4.88484	4.8506	0	0	0	0	1792	578	none	3.21032	3.37475	intergenic high
chr2	230688	234234	230688	232323	232356	234234	DDB_G0271244	DDB_G0271242	4.96065	4.39065	2.57755	4.22195	266.961	139.981	22.9584	6.6876	1635	1878	loop anchors	1.51865	3.54568	sum gene high
chr2	226561	229290	226561	227913	227991	229290	DDB_G0271248	DDB_G0271400	133.814	67.3452	69.2493	74.8602	27.2218	17.9293	4.8604	4.07581	1352	1299	none	1.89215	3.42341	both low
chr2	214984	218448	214984	216567	216837	218448	DDB_G0271250	DDB_G0271144	47.3605	20.7098	45.3914	106.704	106.893	196.03	104.486	299.187	1583	1611	none	2.43138	3.50433	both low
chr2	210374	212935	210374	211283	211401	212935	DDB_G0271254	DDB_G0271394	45.0131	23.5632	34.3367	33.6641	0.147855	0	0	0.738333	909	1534	none	2.07192	3.38792	both low
chr2	183659	187625	183659	185473	185585	187625	DDB_G0271264	DDB_G0348640	298.005	384.223	694.852	663.999	0.222363	0.174408	0.517277	0.160978	1814	2040	none	2.04926	3.58591	sum gene high
chr2	181274	182892	181274	181835	182682	182892	DDB_G0271268	DDB_G0271266	157.596	112.369	146.869	89.5132	3.86486	0	0	3.47857	561	210	none	2.92789	2.88705	intergenic high
chr2	162881	166911	162881	164723	165858	166911	DDB_G0271280	DDB_G0271276	185.226	208.669	301.174	237.559	17.2241	5.23924	7.65763	0.381865	1842	1053	none	3.055	3.46165	intergenic high
chr2	154059	158592	154059	155421	155519	158592	DDB_G0271288	DDB_G0271286	104.665	61.5737	124.093	68.406	27.7334	19.4241	5.82028	4.0281	1362	3073	loop anchors	1.99127	3.64689	sum gene high
chr2	141745	144507	141745	143828	143921	144507	DDB_G0271296	DDB_G0271294	14.2972	8.95848	8.59293	1.33201	333.875	75.0737	193.186	265.752	2083	586	none	1.96853	3.42635	both low
chr2	139579	141268	139579	140112	140423	141268	DDB_G0271300	DDB_G0271298	9.12604	6.34553	5.91858	2.12496	465.053	607.695	578.457	370.822	533	845	none	2.49277	3.13925	intergenic high
chr2	132171	133921	132171	133092	133238	133921	DDB_G0271304	DDB_G0271148	53.4346	19.3613	39.9638	37.2713	469.595	604.251	592.959	527.482	921	683	none	2.16438	3.2052	both low
chr2	127308	131608	127308	129669	129821	131608	DDB_G0271308	DDB_G0271306	25.6442	21.7111	2.96551	3.72705	235.056	23.6418	28.8279	26.7699	2361	1787	none	2.18187	3.61784	sum gene high
chr2	122690	125063	122690	124164	124589	125063	DDB_G0271314	DDB_G0271312	0.615496	0.241379	0.238635	0.941174	27.5865	31.6058	39.9364	36.6763	1474	474	loop anchors	2.6284	3.28959	intergenic high
chr2	107779	111790	107779	108202	111178	111790	DDB_G0271320	DDB_G0271366	0	0	0	0	0	0	0	0.536594	423	612	loop anchors	3.47363	3.01494	intergenic high
chr2	102029	105468	102029	102452	104272	105468	DDB_G0271326	DDB_G0271324	0	0	0	0	0.623768	0	3.51808	1.22157	423	1196	none	3.26007	3.20925	intergenic high
chr2	93169	96261	93169	93866	94410	96261	DDB_G0271332	DDB_G0271362	0	0	0	0	0	0	0	0	697	1851	loop anchors	2.73561	3.4062	intergenic high
chr2	84158	86746	84158	84710	85048	86746	DDB_G0271336	DDB_G0271360	389.762	169.785	33.6721	11.5097	10.5655	4.57782	7.64767	3.31147	552	1698	loop anchors	2.52893	3.35218	intergenic high
chr2	76521	80177	76521	78883	79389	80177	DDB_G0271340	DDB_G3967892	30.2623	162.587	323.601	231.083	0	0	0.443555	1.02057	2362	788	loop anchors	2.70416	3.49831	intergenic high
chr2	68199	71350	68199	69521	69675	71350	DDB_G0271344	DDB_G0271146	510.316	468.172	259.955	81.1523	425.976	355.5	202.887	82.8469	1322	1675	loop anchors	2.18755	3.47669	both low
chr2	62551	67792	62551	65951	67214	67792	DDB_G0271348	DDB_G3961214	11.6204	11.6305	21.5455	24.7239	4.65692	5.43866	12.7374	8.1512	3400	578	none	3.10141	3.59966	both high
chr2	56276	58346	56276	57041	57517	58346	DDB_G0271354	DDB_G3954464	15.5639	27.8838	28.4175	13.465	7.19929	16.0314	8.04029	4.97986	765	829	none	2.67762	3.20249	intergenic high
chr2	72257	75578	72257	72959	73359	75578	DDB_G0271356	DDB_G0271342	0	0	0	0	133.149	319.12	266.897	146.661	702	2219	loop anchors	2.60207	3.46553	intergenic high
chr2	79476	83014	79476	80109	80917	83014	DDB_G0271358	DDB_G0271338	0	0	0	0	19.2762	23.4802	16.5615	28.2456	633	2097	loop anchors	2.90742	3.43616	intergenic high
chr2	105542	106926	105542	106313	106313	106926	DDB_G0271364	DDB_G0271322	0.673432	0	1.36867	1.3734	0	0	1.144	1.19168	771	613	none	-2	3.14114	both low
chr2	114999	117557	114999	116100	117090	117557	DDB_G0271370	DDB_G3961118	8.01192	5.30738	2.23232	0	0	0	0	0	1101	467	loop anchors	2.99564	3.19535	intergenic high
chr2	117704	121653	117704	120704	120792	121653	DDB_G0271372	DDB_G0271316	1.65512	1.39388	1.16804	19.6386	31.234	6.30551	2.44086	0.762824	3000	861	loop anchors	1.94453	3.5867	sum gene high
chr2	135004	138924	135004	136400	136476	138924	DDB_G0271374	DDB_G0271302	152.045	180.18	199.669	124.882	0.304749	0.266749	4.15058	3.71503	1396	2448	none	1.88087	3.58478	sum gene high
chr2	144987	146752	144987	145882	145978	146752	DDB_G0271376	DDB_G0271292	104.771	94.1044	36.4484	21.708	183.815	48.2562	33.1004	27.4569	895	774	none	1.98232	3.22246	both low
chr2	159602	162041	159602	160818	160978	162041	DDB_G0271380	DDB_G0271282	0	0	0	0	313.202	395.667	312.725	253.213	1216	1063	none	2.20415	3.35774	both low
chr2	168233	172367	168233	171456	171779	172367	DDB_G0271384	DDB_G0271274	41.3323	51.8094	105.852	95.4352	0.771463	2.37054	7.76539	2.35934	3223	588	loop anchors	2.50922	3.58104	both high
chr2	190326	192719	190326	192051	192509	192719	DDB_G0271386	DDB_G0271260	2.08634	3.59375	7.72284	4.53007	0	0	0	0	1725	210	loop anchors	2.66087	3.28668	intergenic high
chr2	309489	312307	309489	311472	312076	312307	DDB_G0271418	DDB_G0271352	0	0	0.177382	0.165605	0	0	0	0	1983	231	none	2.78104	3.34518	intergenic high
chr2	317313	319508	317313	319126	319238	319508	DDB_G0271424	DDB_G0271192	0.250204	0	0.192786	0.584057	1.68008	2.52701	3.90007	2.43256	1813	270	loop anchors	2.04926	3.31869	both low
chr2	319620	322716	319620	320068	321626	322716	DDB_G0271426	DDB_G0271428	1.30538	0	0.780182	0.897553	26.7304	12.9262	21.2413	14.3383	448	1090	loop anchors	3.19257	3.18696	intergenic high
chr2	334484	338102	334484	336395	336810	338102	DDB_G0271434	DDB_G0271184	11.0681	14.4982	13.9586	8.42729	35.9291	48.3802	36.9244	5.9082	1911	1292	none	2.61806	3.50556	intergenic high
chr2	358066	363197	358066	360898	361148	363197	DDB_G0271438	DDB_G0271160	7.26211	6.32756	17.9492	18.8016	7.58463	5.61791	15.5794	18.2346	2832	2049	none	2.39796	3.68851	sum gene high
chr2	396913	401273	396913	399967	400169	401273	DDB_G0271462	DDB_G0348674	0	0	0	0	0	0	0	0	3054	1104	none	2.30537	3.61888	sum gene high
chr2	403903	407452	403903	406636	406924	407452	DDB_G0271468	DDB_G0271470	0.18998	0.119466	0	0	0.859129	0	0	0	2733	528	none	2.45941	3.51335	both low
chr2	408254	412344	408254	410625	411946	412344	DDB_G0271472	DDB_G0271474	0	0.275411	0	0	0	0	0	0	2371	398	none	3.12091	3.44232	intergenic high
chr2	413394	417927	413394	415679	415977	417927	DDB_G0271476	DDB_G0271478	0	0	0	0	0	0	0.179242	0	2285	1950	none	2.47423	3.62685	sum gene high
chr2	427689	430418	427689	429466	429787	430418	DDB_G0271484	DDB_G3958548	0	0	0.197945	0	0	0	0.557446	0	1777	631	none	2.50652	3.38166	intergenic high
chr2	430035	432413	430035	430353	430598	432413	DDB_G0271486	DDB_G0271488	0	0	0	0	17.5691	22.23	25.8932	23.8239	318	1815	none	2.38918	3.32899	both low
chr2	468499	471672	468499	469516	469595	471672	DDB_G0271512	DDB_G0271514	129.039	33.812	9.65367	5.06102	76.0079	34.6517	13.1774	7.84406	1017	2077	none	1.89768	3.49052	both low
chr2	507456	518599	507456	516313	517603	518599	DDB_G0271524	DDB_G0271526	4.94058	3.01095	10.2912	33.3397	0	0.655623	0	0	8857	996	none	3.11059	3.99357	both high
chr2	527304	530585	527304	528270	529288	530585	DDB_G0271528	DDB_G0271568	14.0369	14.8324	21.7693	22.5337	0.174873	0.777789	0.269485	0	966	1297	none	3.00775	3.35468	intergenic high
chr2	541446	552387	541446	550308	550426	552387	DDB_G0271530	DDB_G0271532	0	0	0	0.0453739	0	0.529365	0	5.73134	8862	1961	loop anchors	2.07192	4.03435	sum gene high
chr2	553299	555594	553299	553863	554609	555594	DDB_G0271534	DDB_G3966058	102.166	79.0041	14.9404	7.05832	1.38158	4.1561	4.26717	8.64092	564	985	loop anchors	2.87274	3.19005	intergenic high
chr2	555495	562277	555495	556890	557799	562277	DDB_G0271536	DDB_G0271624	33.9776	84.2719	93.4915	147.835	0.2026	2.19295	0.391757	0.562727	1395	4478	none	2.95857	3.76886	both high
chr2	632124	634877	632124	633298	634123	634877	DDB_G0271548	DDB_G3957496	72.0234	55.1611	13.1375	1.52419	25.986	37.4561	13.9687	13.5636	1174	754	none	2.91646	3.28511	intergenic high
chr2	637162	640024	637162	639576	639767	640024	DDB_G0271552	DDB_G0271554	272.662	370.269	50.9779	35.4972	0	0	0	0	2414	257	none	2.28106	3.42667	both low
chr2	681735	684658	681735	683293	683416	684658	DDB_G0271562	DDB_G0271564	8.45419	3.50343	1.35033	1.19583	448.906	361.274	386.194	321.677	1558	1242	loop anchors	2.08994	3.44716	both low
chr2	618121	621713	618121	619780	620268	621713	DDB_G0271576	DDB_G0271546	0.312969	1.00168	0.634731	0.395896	35.8126	40.3405	11.6505	13.9	1659	1445	loop anchors	2.68843	3.49192	intergenic high
chr2	642804	647239	642804	643631	644310	647239	DDB_G0271582	DDB_G0271556	0	0	0	0	1.99284	4.5374	1.19787	1.91972	827	2929	none	2.83188	3.57473	both high
chr2	696176	699280	696176	697095	697133	699280	DDB_G0271590	DDB_G0271592	1.30538	0.355278	0.380328	0	7.33008	8.22158	6.20696	7.50095	919	2147	loop anchors	1.5799	3.48657	both low
chr2	480276	493615	480276	488472	488533	493615	DDB_G0271608	DDB_G0271610	22.9055	23.9169	21.9409	32.1886	54.4659	41.6204	39.8093	40.3205	8196	5082	none	1.7854	4.12313	sum gene high
chr2	563063	570406	563063	568601	568652	570406	DDB_G0271626	DDB_G0271538	46.9055	39.3937	49.5661	69.0261	179.12	203.722	175.541	105.728	5538	1754	loop anchors	1.70766	3.86285	sum gene high
chr2	575485	578468	575485	577231	577331	578468	DDB_G0271630	DDB_G0271570	239.63	245.601	221.097	118.223	0	0	2.77254	12.5255	1746	1137	none	2.00004	3.45984	both low
chr2	587120	593082	587120	590511	590622	593082	DDB_G0271636	DDB_G0271542	15.1149	10.4554	2.17176	0.505953	0.460996	0	0.142987	0	3391	2460	loop anchors	2.04536	3.76723	sum gene high
chr2	593662	599171	593662	597179	597227	599171	DDB_G0271638	DDB_G0271640	2.23311	0.936678	0.896325	0.529742	2.21962	14.265	13.5282	6.18127	3517	1944	loop anchors	1.68133	3.73727	sum gene high
chr2	614230	616180	614230	614775	615775	616180	DDB_G0271642	DDB_G3951100	0	0	0	0.737805	0.560025	0	0	0	545	405	none	3	2.97772	intergenic high
chr2	651345	654583	651345	653954	654221	654583	DDB_G0271646	DDB_G0271648	0.0869337	0	0	0	103.322	23.2766	38.7134	45.2094	2609	362	none	2.42653	3.4729	both low
chr2	661609	665359	661609	662555	665071	665359	DDB_G0271654	DDB_G0271656	0.788611	0	0.371827	0	0	0	0	0	946	288	none	3.40071	3.09132	intergenic high
chr2	442826	448427	442826	445598	445805	448427	DDB_G0271664	DDB_G0271594	86.0122	122.054	152.932	131.288	0.767074	6.33625	0.934822	0.557208	2772	2622	none	2.31599	3.73191	sum gene high
chr2	818431	821485	818431	819693	820253	821485	DDB_G0271672	DDB_G0271670	17.8903	23.4832	28.622	4.1369	0	0	0	0	1262	1232	none	2.7482	3.3969	intergenic high
chr2	814849	817023	814849	815433	815854	817023	DDB_G0271674	DDB_G0271814	0	0.609233	0	0	55.2035	30.7834	44.3975	46.2995	584	1169	loop anchors	2.62429	3.24378	intergenic high
chr2	763570	768273	763570	766181	766287	768273	DDB_G0271690	DDB_G0271758	109.433	100.69	107.838	147.582	0.979694	1.88216	1.58954	1.02925	2611	1986	loop anchors	2.02535	3.66247	sum gene high
chr2	736636	739981	736636	737773	738042	739981	DDB_G0271698	DDB_G0271666	12.6661	6.54937	2.15772	1.34979	71.8171	120.655	915.026	590.664	1137	1939	none	2.42977	3.48799	both low
chr2	830366	833567	830366	833093	833212	833567	DDB_G0271708	DDB_G0295685	41.0637	3.22036	3.59531	4.84639	0	1.92195	0	2.05774	2727	355	loop anchors	2.07558	3.48883	both low
chr2	835389	836688	835389	835739	836348	836688	DDB_G0271712	DDB_G0271714	0	0	0	0	0.667089	0	0	0	350	340	loop anchors	2.78462	2.83885	intergenic high
chr2	842562	844242	842562	842912	843066	844242	DDB_G0271718	DDB_G0271720	1.29606	2.88226	4.00726	3.23601	320.849	168.619	92.4671	11.5801	350	1176	none	2.18755	3.18355	both low
chr2	857131	859833	857131	858107	859060	859833	DDB_G0271724	DDB_G3948144	135.963	11.0351	7.1783	6.06322	0.671689	1.30504	1.35649	1.36985	976	773	none	2.9791	3.24279	intergenic high
chr2	858648	865156	858648	859548	860065	865156	DDB_G0271726	DDB_G0271766	10.0199	19.613	9.7411	18.095	24.4258	28.2666	28.9352	16.9857	900	5091	none	2.7135	3.7775	both high
chr2	868231	875432	868231	872209	872357	875432	DDB_G0271730	DDB_G0271732	74.5076	58.8438	25.659	47.1842	74.7286	91.7918	101.94	109.333	3978	3075	none	2.17029	3.84837	sum gene high
chr2	882439	889759	882439	885695	887241	889759	DDB_G0271734	DDB_G0271832	137.239	181.736	318.182	439.213	55.8326	26.4366	22.1264	28.5268	3256	2518	none	3.18921	3.76148	both high
chr2	718546	724367	718546	719569	723755	724367	DDB_G0271736	DDB_G3961046	3.71039	4.34951	5.14889	2.46324	3.92041	0.581359	1.14223	0.657032	1023	612	none	3.6218	3.21352	intergenic high
chr2	727030	729221	727030	728611	728722	729221	DDB_G0271738	DDB_G0271790	103.862	80.2064	41.9397	57.4002	278.824	159.155	126.535	34.4629	1581	499	loop anchors	2.04536	3.31806	both low
chr2	711252	716021	711252	712249	712434	716021	DDB_G0271748	DDB_G0271786	15.552	0.327483	1.05619	1.06208	0.334443	0.455116	0.292944	0.427852	997	3587	loop anchors	2.2672	3.66124	sum gene high
chr2	720887	725418	720887	724093	724440	725418	DDB_G0271750	DDB_G0271704	138.297	133.623	29.7628	14.4071	2.52034	1.36533	1.43637	1.15808	3206	978	none	2.54034	3.62159	both high
chr2	851192	855615	851192	852713	853053	855615	DDB_G0271764	DDB_G0271828	23.4211	18.901	36.4251	31.5485	9.19003	4.14499	24.7686	135.101	1521	2562	none	2.53149	3.61098	both high
chr2	890517	895184	890517	891898	894628	895184	DDB_G0271774	DDB_G3958002	75.5404	70.4168	64.2309	59.1858	0	0	0	0	1381	556	none	3.43616	3.28713	intergenic high
chr2	899783	903697	899783	901031	901138	903697	DDB_G0271780	DDB_G0271834	0.363478	0	0	0	16.3631	8.97199	7.53568	12.2173	1248	2559	loop anchors	2.02942	3.58058	sum gene high
chr2	716525	720134	716525	717712	718819	720134	DDB_G0271788	DDB_G3969034	183.181	155.43	147.105	96.3271	11.0285	10.8291	12.2537	9.38766	1187	1315	none	3.04415	3.39829	intergenic high
chr2	729815	731676	729815	730550	730776	731676	DDB_G0271792	DDB_G0271700	70.8942	64.257	37.2072	60.2253	3.56768	2.24176	1.56085	3.69345	735	900	loop anchors	2.35413	3.21352	both low
chr2	747446	749509	747446	748888	749195	749509	DDB_G0271794	DDB_G0271756	116.32	122.574	82.2093	34.2713	0	0	0	0	1442	314	none	2.48715	3.24452	intergenic high
chr2	755174	762958	755174	758249	758361	762958	DDB_G0271798	DDB_G0271692	33.2954	30.1	74.1107	57.3983	7.1275	1.99413	0.53465	0.33385	3075	4597	loop anchors	2.04926	3.88491	sum gene high
chr2	770368	772141	770368	770655	771014	772141	DDB_G0271800	DDB_G0271760	0	0	0	0	82.9341	137.851	383.891	364.89	287	1127	none	2.55511	3.15045	intergenic high
chr2	785457	791934	785457	785736	791562	791934	DDB_G0271804	DDB_G3963166	185.716	148.635	75.4532	37.8329	2.00545	0	2.83069	6.97205	279	372	none	3.76537	2.81358	intergenic high
chr2	798397	803502	798397	802915	803218	803502	DDB_G0271808	DDB_G0271810	2.70004	0.722666	1.24173	1.52786	0	0	0	0	4518	284	loop anchors	2.48146	3.68142	both high
chr2	825353	830065	825353	829079	829536	830065	DDB_G0271816	DDB_G0271706	156.722	313.41	277.29	406.754	22.5641	7.62792	7.28477	13.8091	3726	529	none	2.65993	3.6289	both high
chr2	837374	839063	837374	837721	837871	839063	DDB_G0271818	DDB_G0271820	14.3959	8.97479	5.04275	10.3135	93.006	51.8666	134.998	136.921	347	1192	loop anchors	2.17612	3.18724	both low
chr2	840761	841870	840761	841112	841528	841870	DDB_G0271824	DDB_G0271716	7.95688	4.90136	6.99589	7.59917	8.91725	4.07566	9.22398	13.345	351	342	none	2.6191	2.84073	intergenic high
chr2	876348	878191	876348	877583	877918	878191	DDB_G0271830	DDB_G0271770	11.8689	3.508	1.41867	5.05757	21.4013	85.7252	599.775	634.293	1235	273	none	2.52506	3.1784	intergenic high
chr2	912629	919787	912629	914082	914752	919787	DDB_G0271842	DDB_G0271844	549.183	504.056	230.188	214.371	46.4483	44.4132	27.9363	34.216	1453	5035	loop anchors	2.82608	3.81211	both high
chr2	946405	953080	946405	947600	952355	953080	DDB_G0271848	DDB_G3958404	0	0	0	0	2.90605	1.84178	0.964197	3.78071	1195	725	none	3.67715	3.2833	intergenic high
chr2	969620	973266	969620	970469	970612	973266	DDB_G0271854	DDB_G0271856	91.0193	38.4023	120.962	156.195	86.0607	84.772	62.221	60.4884	849	2654	loop anchors	2.15537	3.54444	sum gene high
chr2	939688	942818	939688	941371	942082	942818	DDB_G0271860	DDB_G0271882	48.0358	62.325	127.867	175.653	0	0	0	0	1683	736	none	2.85188	3.38364	intergenic high
chr2	944208	947840	944208	945663	946398	947840	DDB_G0271862	DDB_G3955668	192.097	204.517	155.911	121.011	6.97388	8.88842	5.84353	1.79861	1455	1442	none	2.86629	3.46195	intergenic high
chr2	980878	985047	980878	981778	981924	985047	DDB_G0271866	DDB_G0271886	246.894	150.058	113.779	97.3034	103.172	113.027	90.9506	174.789	900	3123	loop anchors	2.16438	3.60455	sum gene high
chr2	960950	966313	960950	964640	965143	966313	DDB_G0271868	DDB_G0271852	119.413	222.594	294.852	216.953	45.8627	12.0961	143.546	10.5511	3690	1170	loop anchors	2.70158	3.68664	both high
chr2	930647	934261	930647	932648	932852	934261	DDB_G0271880	DDB_G0271858	50.0626	69.3373	104.261	95.6578	325.571	289.572	381.754	353.456	2001	1409	loop anchors	2.30965	3.53275	sum gene high
chr2	1032902	1034601	1032902	1033206	1033464	1034601	DDB_G0271888	DDB_G0271890	0	0	0	0	73.2974	62.6259	24.6787	5.84714	304	1137	none	2.41164	3.15866	both low
chr2	1037221	1040055	1037221	1039393	1039721	1040055	DDB_G0271894	DDB_G0271934	502.784	223.195	95.2061	94.2733	0	0	0	2.18712	2172	334	none	2.51589	3.39898	intergenic high
chr2	1018192	1020471	1018192	1019142	1019380	1020471	DDB_G0271910	DDB_G0271942	142.757	77.1387	61.2712	116.033	112.151	119.314	181.557	226.4	950	1091	loop anchors	2.3766	3.30984	both low
chr2	1004090	1010082	1004090	1005698	1008657	1010082	DDB_G0271912	DDB_G3962462	77.6	45.5888	25.4967	27.7076	6.55462	5.24626	9.09405	15.2238	1608	1425	none	3.47115	3.48187	intergenic high
chr2	1014826	1017971	1014826	1015930	1016341	1017971	DDB_G0271916	DDB_G0271944	70.8548	58.3966	24.1601	28.8107	101.429	59.0796	24.9682	9.47715	1104	1630	loop anchors	2.61385	3.4368	intergenic high
chr2	1028565	1029266	1028565	1028884	1028960	1029266	DDB_G0271918	DDB_G0271920	0	0	0	0	110.702	16.7707	46.9987	3.46044	319	306	none	1.88087	2.79588	both low
chr2	1048523	1051024	1048523	1049907	1050007	1051024	DDB_G0271924	DDB_G0271922	135.149	70.6513	47.3883	47.6296	62.7796	61.7834	108.6	225.563	1384	1017	none	2.00004	3.38039	both low
chr2	1052189	1058327	1052189	1056618	1056758	1058327	DDB_G0271928	DDB_G0271902	56.4335	57.4393	54.4751	43.354	92.6942	10.3218	7.14274	1.34977	4429	1569	loop anchors	2.14616	3.77801	sum gene high
chr2	1030562	1033375	1030562	1031954	1033107	1033375	DDB_G0271936	DDB_G3958338	268.652	164.685	123.759	9.1284	0	0	0	0	1392	268	none	3.06183	3.22011	intergenic high
chr2	996674	1001189	996674	998009	1000439	1001189	DDB_G0271952	DDB_G0271914	0.777851	0.51108	0.263482	0	51.9542	878.458	17.2876	5.74572	1335	750	none	3.38561	3.31911	intergenic high
chr2	1088982	1093511	1088982	1090689	1092014	1093511	DDB_G0271970	DDB_G3953734	47.5317	40.3038	2.47014	0.769527	1.32348	0	0	0.219369	1707	1497	none	3.12222	3.50569	intergenic high
chr2	1095788	1096850	1095788	1096190	1096688	1096850	DDB_G0271976	DDB_G0271978	960.583	1232.79	1180.11	738.67	0	2.19625	0	0	402	162	loop anchors	2.69724	2.75128	intergenic high
chr2	1118851	1122514	1118851	1119382	1121940	1122514	DDB_G0271986	DDB_G3965568	44.5311	47.211	28.4005	13.1386	2.59939	3.0482	5.4997	2.989	531	574	none	3.4079	3.04336	intergenic high
chr2	1144875	1148085	1144875	1146424	1146549	1148085	DDB_G0271988	DDB_G0272060	36.7106	46.3497	20.8239	22.9394	2.38576	1.98937	1.82477	1.21296	1549	1536	none	2.09694	3.48926	both low
chr2	1142460	1144456	1142460	1142977	1143309	1144456	DDB_G0271992	DDB_G3956932	0	0	0	0	0	0	0	0	517	1147	none	2.52115	3.22115	intergenic high
chr2	1170946	1173929	1170946	1172056	1172212	1173929	DDB_G0272012	DDB_G0272014	374.982	207.452	79.6056	16.5493	57.2658	13.7887	147.613	225.118	1110	1717	none	2.19315	3.45133	both low
chr2	1175167	1178544	1175167	1176445	1176733	1178544	DDB_G0272016	DDB_G0272018	44.8587	41.1313	60.9293	57.9516	148.111	210.947	51.3194	8.91116	1278	1811	none	2.45941	3.48982	both low
chr2	1179281	1183004	1179281	1181834	1182003	1183004	DDB_G0272020	DDB_G0272022	26.9139	25.5053	42.4401	46.464	171.172	137.865	75.3101	88.7577	2553	1001	none	2.22791	3.55072	sum gene high
chr2	1107151	1112791	1107151	1111913	1112559	1112791	DDB_G0272032	DDB_G3962686	79.0969	145.292	106.784	93.7764	0	1.40733	0	1.4155	4762	232	none	2.81024	3.69845	both high
chr2	1070816	1075280	1070816	1073403	1074421	1075280	DDB_G0272052	DDB_G0271958	16.2526	539.548	320.596	24.8336	82.9924	48.2369	64.8775	75.7643	2587	859	loop anchors	3.00775	3.53732	both high
chr2	1115107	1118950	1115107	1118319	1118582	1118950	DDB_G0272056	DDB_G3969466	12.2112	16.3381	13.9681	33.0273	5.1089	9.11108	1.89957	0	3212	368	none	2.41997	3.55388	sum gene high
chr2	1150555	1160899	1150555	1158821	1159048	1160899	DDB_G0272064	DDB_G0272066	35.899	23.1183	39.7432	77.6712	46.3321	150.602	156.653	164.367	8266	1851	loop anchors	2.35604	4.00505	sum gene high
chr2	1216064	1219488	1216064	1216640	1216701	1219488	DDB_G0272074	DDB_G0272090	413.028	317.274	110.203	31.0659	89.233	95.5325	70.8231	62.4182	576	2787	none	1.7854	3.52673	sum gene high
chr2	1245701	1255395	1245701	1251311	1251604	1255395	DDB_G0272082	DDB_G0272092	13.3522	13.5231	38.6142	40.6136	155.687	227.628	244.079	226.816	5610	3791	loop anchors	2.46688	3.97317	sum gene high
chr2	1196032	1198808	1196032	1196610	1197925	1198808	DDB_G0272086	DDB_G0272094	0	0	0	0	0	0	0	0	578	883	none	3.11893	3.16465	intergenic high
chr2	1200084	1203332	1200084	1200719	1201187	1203332	DDB_G0272088	DDB_G0272070	0	0.514174	14.3532	9.60422	34.4346	34.7102	52.9776	64.7345	635	2145	none	2.67026	3.44404	intergenic high
chr2	1203889	1212729	1203889	1208907	1209396	1212729	DDB_G0272096	DDB_G0272098	6.65204	1.21205	0	0.261774	34.1223	38.1925	36.1905	51.1254	5018	3333	loop anchors	2.68932	3.92174	both high
chr2	1233761	1243718	1233761	1238792	1238869	1243718	DDB_G0272102	DDB_G0272080	2.97168	4.11511	2.92984	3.01989	57.0413	81.2488	172.574	251.179	5031	4849	loop anchors	1.88655	3.99476	sum gene high
chr2	1562719	1569426	1562719	1564080	1564449	1569426	DDB_G0272104	DDB_G0272434	31.4714	43.1348	32.2193	29.7865	140.446	84.0004	65.456	38.5131	1361	4977	none	2.56704	3.80195	both high
chr2	1452058	1460770	1452058	1459004	1460128	1460770	DDB_G0272112	DDB_G0272268	82.6925	99.7726	49.2699	87.8128	0	0	0	0	6946	642	none	3.05077	3.88013	both high
chr2	1655024	1657504	1655024	1656236	1656496	1657504	DDB_G0272118	DDB_G0272458	491.349	591.347	669.459	667.756	29.7399	16.1288	34.434	15.252	1212	1008	none	2.41499	3.34635	both low
chr2	1376137	1377729	1376137	1376356	1376820	1377729	DDB_G0272126	DDB_G0272124	2.07133	1.49087	3.21231	4.83514	55.6371	50.4189	51.6716	44.6347	219	909	none	2.66653	3.05231	intergenic high
chr2	1375028	1376696	1375028	1375823	1376314	1376696	DDB_G0272128	DDB_G3962962	169.321	71.5017	274.75	297.789	0.593744	0	1.83578	1.9123	795	382	none	2.69109	3.07078	intergenic high
chr2	1366580	1371168	1366580	1367288	1367730	1371168	DDB_G0272130	DDB_G0272372	153.383	259.534	145.134	83.205	84.4657	222.935	145.733	221.728	708	3438	loop anchors	2.64543	3.61763	both high
chr2	1483406	1486146	1483406	1484594	1485475	1486146	DDB_G0272138	DDB_G3948180	201.949	253.828	204.276	187.245	4.92777	1.59072	2.61112	6.42219	1188	671	loop anchors	2.94498	3.26928	intergenic high
chr2	1480926	1482437	1480926	1481670	1481910	1482437	DDB_G0272142	DDB_G0272140	20.183	10.926	13.6657	13.692	305.571	144.114	69.8672	62.72	744	527	none	2.38023	3.10415	both low
chr2	1477293	1480371	1477293	1479498	1479555	1480371	DDB_G0272144	DDB_G0272404	70.8297	89.0759	235.016	243.549	87.5906	35.554	14.6071	2.505	2205	816	none	1.75595	3.48015	both low
chr2	1600727	1604973	1600727	1603439	1603868	1604973	DDB_G0272150	DDB_G0272446	10.8512	3.47895	2.97162	2.2216	4.84468	0.912935	1.58558	2.21374	2712	1105	loop anchors	2.63247	3.58172	both high
chr2	1595784	1597666	1595784	1596308	1596578	1597666	DDB_G0272152	DDB_G0272440	55.911	59.1051	62.2374	54.5739	488.957	339.492	698.954	824.597	524	1088	none	2.43138	3.20737	both low
chr2	1585132	1589780	1585132	1587851	1588041	1589780	DDB_G0272158	DDB_G0272156	21.9672	11.3706	7.7358	13.3224	7.66696	6.39794	3.01997	2.28918	2719	1739	none	2.27878	3.64914	sum gene high
chr2	1554644	1557426	1554644	1555097	1555449	1557426	DDB_G0272164	DDB_G0272162	62.1584	17.2886	51.8673	145.931	1.88676	5.65736	6.38373	19.0648	453	1977	none	2.54656	3.38561	intergenic high
chr2	1520759	1524243	1520759	1522810	1522911	1524243	DDB_G0272176	DDB_G0272276	23.2846	7.26146	3.93475	1.03256	0.999127	3.87472	0.264075	0.794966	2051	1332	loop anchors	2.00436	3.5293	sum gene high
chr2	1518513	1520570	1518513	1519610	1520066	1520570	DDB_G0272180	DDB_G0272178	5.58744	2.75878	93.2814	268.342	53.2986	15.481	4.87214	6.44919	1097	504	loop anchors	2.65897	3.20439	intergenic high
chr2	1507097	1508928	1507097	1507464	1507845	1508928	DDB_G0272188	DDB_G0272420	1.23602	0	0.952375	0.894811	0.209428	0	0	0	367	1083	loop anchors	2.58094	3.16137	intergenic high
chr2	1431431	1434091	1431431	1432313	1433984	1434091	DDB_G0272194	DDB_G0272392	63.7136	69.1235	139.56	104.965	0	0	0	0	882	107	none	3.22298	2.9952	intergenic high
chr2	1658417	1665049	1658417	1663847	1664019	1665049	DDB_G0272206	DDB_G0272298	28.1096	42.6247	39.7122	38.4337	1.44859	0.66242	0.678683	0.318831	5430	1030	loop anchors	2.23555	3.81023	sum gene high
chr2	1672252	1676482	1672252	1673699	1673974	1676482	DDB_G0272210	DDB_G0272212	629.918	710.966	505.873	244.069	90.895	123.946	25.0338	35.5937	1447	2508	loop anchors	2.43935	3.59715	sum gene high
chr2	1690374	1693016	1690374	1692183	1692694	1693016	DDB_G0272218	DDB_G0272302	9.01987	4.54218	9.30621	11.4883	64.0914	36.4898	32.6678	17.1292	1809	322	none	2.70843	3.32858	intergenic high
chr2	1693683	1699060	1693683	1696444	1697920	1699060	DDB_G0272220	DDB_G3966498	44.8288	49.8239	18.5446	14.9572	1.25128	0.624197	0	0.705445	2761	1140	none	3.16909	3.59118	both high
chr2	1711678	1714892	1711678	1713171	1713236	1714892	DDB_G0272224	DDB_G0272226	69.639	51.6236	118.334	95.3789	64.9826	38.0872	23.4993	21.9429	1493	1656	none	1.81298	3.49817	both low
chr2	1715737	1716916	1715737	1716111	1716241	1716916	DDB_G0272228	DDB_G0272230	1.99472	0.872995	0	0	126.223	38.0634	54.0172	77.6918	374	675	none	2.11398	3.02078	both low
chr2	1373617	1375967	1373617	1374599	1375652	1375967	DDB_G0272250	DDB_G3967202	0	0	0	0	8.96155	3.29551	15.605	15.9993	982	315	none	3.02243	3.11294	intergenic high
chr2	1388786	1391218	1388786	1389458	1390844	1391218	DDB_G0272252	DDB_G3950640	6.90085	13.5542	6.78809	16.0864	0	0	0	0	672	374	none	3.14177	3.01953	intergenic high
chr2	1429555	1432534	1429555	1430335	1431959	1432534	DDB_G0272262	DDB_G3966830	2.57855	30.3473	3.1453	10.1129	0.394452	0	4.88227	0.699311	780	575	none	3.21059	3.13194	intergenic high
chr2	1470683	1474744	1470683	1471898	1472038	1474744	DDB_G0272272	DDB_G0272148	0	0	0.289505	0	20.1963	10.2945	5.18883	11.093	1215	2706	loop anchors	2.14616	3.5934	sum gene high
chr2	1572925	1580576	1572925	1579568	1579847	1580576	DDB_G0272282	DDB_G0272436	81.6393	142.115	68.0634	38.5405	4.00344	11.0302	6.24206	5.81012	6643	729	none	2.44562	3.86759	sum gene high
chr2	1612116	1616272	1612116	1615296	1615666	1616272	DDB_G0272290	DDB_G0272198	0	0	0	0	70.2478	38.6259	10.4222	4.87716	3180	606	loop anchors	2.56821	3.57818	both high
chr2	1633572	1638963	1633572	1636602	1636768	1638963	DDB_G0272294	DDB_G0272454	1.01641	1.69368	174.295	238.198	48.7754	58.844	108.591	112.911	3030	2195	loop anchors	2.22013	3.71809	sum gene high
chr2	1727971	1731786	1727971	1729506	1729710	1731786	DDB_G0272306	DDB_G0272242	7.67114	20.3511	29.4489	59.0505	36.6362	1023.83	15.3672	8.22888	1535	2076	loop anchors	2.30965	3.55763	sum gene high
chr2	1258877	1264081	1258877	1259135	1259740	1264081	DDB_G0272308	DDB_G0272310	0	0	0	0	0.156745	0.0752132	0	0	258	4341	none	2.78176	3.66266	both high
chr2	1270770	1276784	1270770	1271085	1271353	1276784	DDB_G0272316	DDB_G0272354	3.08837	4.23903	2.22625	1.27652	47.2061	83.0825	68.1629	123.823	315	5431	none	2.42815	3.75937	sum gene high
chr2	1278810	1283399	1278810	1280712	1281319	1283399	DDB_G0272318	DDB_G0272108	20.3142	37.3865	34.6509	68.7414	56.4132	69.1288	114.946	134.92	1902	2080	loop anchors	2.7832	3.6001	both high
chr2	1287156	1289623	1287156	1288101	1288190	1289623	DDB_G0272324	DDB_G0272326	189.69	76.6653	95.359	128.3	90.3128	81.2136	81.9814	37.8492	945	1433	none	1.94944	3.37621	both low
chr2	1305872	1310835	1305872	1309568	1309840	1310835	DDB_G0272334	DDB_G0295845	0.403694	0.377131	0.569815	0.197646	350.754	374.955	262.613	116.464	3696	995	loop anchors	2.43458	3.67127	sum gene high
chr2	1338746	1346005	1338746	1340380	1340571	1346005	DDB_G0272342	DDB_G0272368	59.6513	16.1056	20.1698	77.0465	25.834	15.4678	2.06688	0.826328	1634	5434	loop anchors	2.28106	3.8493	sum gene high
chr2	1356602	1359900	1356602	1357882	1358011	1359900	DDB_G0272346	DDB_G0272348	475.178	209.694	461.026	408.425	64.8312	35.213	34.1528	16.7422	1280	1889	none	2.11062	3.50092	both low
chr2	1700446	1703985	1700446	1702624	1703082	1703985	DDB_G0272350	DDB_G0272462	154.488	248.727	244.314	382.088	394.896	522.15	166.607	38.8604	2178	903	loop anchors	2.66087	3.48869	intergenic high
chr2	1294744	1298183	1294744	1296604	1296712	1298183	DDB_G0272360	DDB_G0272362	3.73174	4.2106	3.20173	7.32162	82.5348	52.7769	87.01	107.17	1860	1471	none	2.03346	3.52257	both low
chr2	1322779	1331617	1322779	1326485	1326565	1331617	DDB_G0272366	DDB_G0272338	37.2949	8.46882	2.08208	0.728784	6.44067	5.71285	8.81732	5.33416	3706	5052	loop anchors	1.90314	3.9424	sum gene high
chr2	1361016	1365643	1361016	1364559	1365572	1365643	DDB_G0272370	DDB_G0295003	1.74852	3.16508	2.6749	2.91681	0	0	0	0	3543	71	loop anchors	3.00561	3.55799	both high
chr2	1378064	1387377	1378064	1381252	1381314	1387377	DDB_G0272374	DDB_G0272122	141.175	108.575	133.214	137.491	4.32328	1.22338	0.346991	0.698595	3188	6063	loop anchors	1.79246	3.96619	sum gene high
chr2	1395087	1400076	1395087	1395892	1396080	1400076	DDB_G0272380	DDB_G0272254	126.36	76.1356	21.7813	2.81392	37.7593	55.8436	36.3309	35.1226	805	3996	none	2.27418	3.68133	sum gene high
chr2	1405576	1411283	1405576	1408869	1409266	1411283	DDB_G0272384	DDB_G0272190	58.4034	33.2935	18.9668	11.7552	150.752	198.169	205.822	206.554	3293	2017	loop anchors	2.5988	3.72509	both high
chr2	1415835	1419447	1415835	1417310	1417425	1419447	DDB_G0272386	DDB_G0272388	0.352011	0.703786	0.238473	0.990507	21.7535	11.9572	24.4447	41.9975	1475	2022	none	2.06074	3.5437	sum gene high
chr2	1434464	1437153	1434464	1434818	1435062	1437153	DDB_G0272394	DDB_G0272396	0	0	0	0	19.5511	53.0987	252.216	110.175	354	2091	none	2.38741	3.38828	both low
chr2	1448192	1450573	1448192	1448897	1449218	1450573	DDB_G0272398	DDB_G0272266	160.9	97.4145	30.8328	15.7992	328.365	370.124	385.838	294.119	705	1355	loop anchors	2.50652	3.31387	intergenic high
chr2	1486399	1492225	1486399	1489629	1489721	1492225	DDB_G0272406	DDB_G0272134	87.7154	127.103	72.1864	141.397	8.47312	7.93704	13.1593	13.3608	3230	2504	loop anchors	1.96384	3.75846	sum gene high
chr2	1495443	1503040	1495443	1500144	1500466	1503040	DDB_G0272410	DDB_G0272416	0.365638	0	0	0	110.322	145.544	207.043	143.819	4701	2574	none	2.50787	3.86183	both high
chr2	1533901	1544731	1533901	1534360	1536831	1544731	DDB_G0272424	DDB_G3950790	81.9931	34.5812	33.6315	7.47576	0	0	0	0	459	7900	none	3.39287	3.92215	both high
chr2	1535420	1545971	1535420	1544549	1545463	1545971	DDB_G0272426	DDB_G3956472	0.188286	0.152687	0.0385309	0.0880937	0	0	0	0	9129	508	none	2.96095	3.98394	both high
chr2	1590420	1595207	1590420	1594059	1594213	1595207	DDB_G0272438	DDB_G0272154	0	0	0.0960488	0.290985	60.3835	26.7111	31.7476	11.7923	3639	994	none	2.18755	3.66586	sum gene high
chr2	1639731	1645727	1639731	1644500	1644731	1645727	DDB_G0272456	DDB_G0272296	27.7648	15.4953	37.1297	44.3018	369.251	336.654	341.484	376.965	4769	996	loop anchors	2.36363	3.7608	sum gene high
chr2	1680675	1684744	1680675	1682415	1682585	1684744	DDB_G0272460	DDB_G0272216	143.156	131.82	126.148	107.484	1.09739	2.22572	4.05654	10.5572	1740	2159	loop anchors	2.23047	3.59095	sum gene high
chr2	1705339	1707225	1705339	1705846	1706358	1707225	DDB_G0272464	DDB_G0272466	0	0	0	0	338.988	124.195	54.9784	154.528	507	867	loop anchors	2.70928	3.13799	intergenic high
chr2	1736612	1743889	1736612	1741232	1741473	1743889	DDB_G0272472	DDB_G0272244	78.7083	107.725	37.4305	40.0414	170.984	214.92	10.4448	4.86553	4620	2416	loop anchors	2.38204	3.84733	sum gene high
chr2	1745283	1748470	1745283	1746927	1747962	1748470	DDB_G0272474	DDB_G0272476	6.86834	5.19665	1.70625	0.888685	546.451	458.251	549.999	568.772	1644	508	loop anchors	3.01494	3.33284	intergenic high
chr2	1756944	1760072	1756944	1758861	1758980	1760072	DDB_G0272482	DDB_G0272246	3.30006	2.83205	2.55723	1.90532	198.679	170.661	285.44	295.623	1917	1092	none	2.07558	3.47842	both low
chr2	1771697	1778747	1771697	1776676	1777161	1778747	DDB_G0272492	DDB_G0272536	117.644	168.138	6.7579	1.04856	4.8279	2.31991	8.39968	13.2178	4979	1586	loop anchors	2.68575	3.81723	both high
chr2	1802093	1805418	1802093	1803549	1803818	1805418	DDB_G0272496	DDB_G0272498	17.0231	9.84075	11.801	9.55567	45.7643	118.384	112.146	150.004	1456	1600	loop anchors	2.42977	3.48515	both low
chr2	1817674	1821872	1817674	1821055	1821203	1821872	DDB_G0272502	DDB_G0272504	121.874	103.133	144.041	160.073	155.777	61.1986	36.1658	45.25	3381	669	none	2.17029	3.60746	sum gene high
chr2	1822375	1824829	1822375	1822588	1823719	1824829	DDB_G0272506	DDB_G0272548	0	0	0	0	0	0.294144	0.314884	0	213	1110	loop anchors	3.05347	3.12156	intergenic high
chr2	1841722	1844193	1841722	1842037	1842420	1844193	DDB_G0272508	DDB_G0272556	0	1.03651	0	1.27652	0.42077	0	0	0.412013	315	1773	none	2.58321	3.31973	intergenic high
chr2	1846157	1849067	1846157	1848032	1848140	1849067	DDB_G0272522	DDB_G0272512	144.934	66.4736	7.10383	8.49257	0.560103	1.11983	3.02598	11.8204	1875	927	none	2.03346	3.44747	both low
chr2	1827872	1834610	1827872	1832559	1832688	1834610	DDB_G0272532	DDB_G0272550	3.20378	3.49996	2.69506	6.0155	736.864	961.596	1094.58	1138.18	4687	1922	none	2.11062	3.82014	sum gene high
chr2	1768174	1770679	1768174	1770133	1770351	1770679	DDB_G0272534	DDB_G0272518	3.49435	10.0554	27.7412	11.6864	52.5297	22.7925	5.34165	1.00121	1959	328	none	2.33848	3.35927	both low
chr2	1786440	1790562	1786440	1788252	1788556	1790562	DDB_G0272540	DDB_G0272542	8.36252	12.0978	9.09914	2.15628	99.5626	116.59	132.339	97.1201	1812	2006	loop anchors	2.48289	3.58184	both high
chr2	2397563	2399443	2397563	2398683	2398893	2399443	DDB_G0272564	DDB_G0272590	1.79577	0.291518	2.50056	2.54312	0	0	0	0	1120	550	none	2.32224	3.22272	both low
chr2	1896678	1899344	1896678	1897925	1898798	1899344	DDB_G0272566	DDB_G3957364	281.868	293.379	586.231	613.838	1.48649	0	0.640149	0	1247	546	none	2.94102	3.25358	intergenic high
chr2	2380442	2382876	2380442	2381344	2381532	2382876	DDB_G0272580	DDB_G0273041	0.502905	0	0	0	1.98041	3.24529	2.87226	1.87492	902	1344	none	2.27418	3.35141	both low
chr2	2396787	2398730	2396787	2397192	2398515	2398730	DDB_G0272588	DDB_G3949852	1.12005	0.806174	1.72603	3.6074	0	0	0	0	405	215	none	3.12156	2.79239	intergenic high
chr2	2400264	2406940	2400264	2404860	2405346	2406940	DDB_G0272592	DDB_G0272594	0	0	0.0765336	0	0	0	0	0.20602	4596	1594	none	2.68665	3.79169	both high
chr2	2447279	2450836	2447279	2448933	2449036	2450836	DDB_G0272602	DDB_G0272604	0	0.1974	0	0	0.540465	1.13715	0.194179	0	1654	1800	none	2.01288	3.53832	sum gene high
chr2	2334391	2338175	2334391	2335249	2335395	2338175	DDB_G0272606	DDB_G0272608	0.605147	0.380536	0.817331	0	0.0815864	0.255965	0.251454	0.118128	858	2780	none	2.16438	3.56086	sum gene high
chr2	2350684	2353344	2350684	2352527	2352790	2353344	DDB_G0272612	DDB_G0272614	1.53168	1.11062	0.381713	0	0	0	0	0	1843	554	none	2.41997	3.37967	both low
chr2	2282061	2284051	2282061	2282845	2283022	2284051	DDB_G0272632	DDB_G0272634	34.1414	1.7779	1.3403	1.44465	1.00917	1.00883	3.05704	0	784	1029	none	2.248	3.2584	both low
chr2	2295734	2300839	2295734	2296955	2297188	2300839	DDB_G0272636	DDB_G0272638	0.371515	0	0	0	0.514948	0.642039	1.24758	0.73057	1221	3651	none	2.36737	3.68771	sum gene high
chr2	2309230	2311240	2309230	2310703	2310808	2311240	DDB_G0272644	DDB_G0272568	0	0	0	0	0	0	6.50355	23.503	1473	432	none	2.02123	3.27989	both low
chr2	2312520	2314055	2312520	2313388	2313659	2314055	DDB_G0272648	DDB_G0272650	0	0	0	0	2.6223	0.898465	3.53614	3.04624	868	396	none	2.43299	3.10175	both low
chr2	2258984	2260210	2258984	2259337	2259873	2260210	DDB_G0272656	DDB_G0272658	0	0	0	0	1.5407	2.02461	0	0.974468	353	337	none	2.72917	2.83885	intergenic high
chr2	2243538	2245866	2243538	2245192	2245383	2245866	DDB_G0272660	DDB_G0273019	496.415	446.506	329.049	232.551	0	0	0	0	1654	483	none	2.28106	3.3298	both low
chr2	2246848	2248940	2246848	2247448	2247691	2248940	DDB_G0272662	DDB_G0272668	155.668	171.564	221.449	209.332	182.253	276.319	418.666	112.365	600	1249	none	2.38562	3.26694	both low
chr2	1858372	1863021	1858372	1862398	1862766	1863021	DDB_G0272666	DDB_G0272931	34.1398	50.5825	90.641	185.725	0	0	0	0	4026	255	loop anchors	2.56586	3.63155	both high
chr2	1945679	1948767	1945679	1946582	1946791	1948767	DDB_G0272670	DDB_G0272965	0	0	0.7766	0.363672	87.217	289.003	47.5749	119.44	903	1976	loop anchors	2.32017	3.45924	both low
chr2	2048227	2049699	2048227	2048593	2048951	2049699	DDB_G0272672	DDB_G0272827	0.798923	0.972109	0.961061	1.09864	0	0	0	0	366	748	loop anchors	2.5539	3.04689	intergenic high
chr2	2037249	2041054	2037249	2039714	2040591	2041054	DDB_G0272676	DDB_G3969722	35.2735	32.8533	18.929	35.3472	0	0	0.759715	0	2465	463	loop anchors	2.943	3.46657	intergenic high
chr2	2007611	2012223	2007611	2010203	2010404	2012223	DDB_G0272678	DDB_G0272983	127.381	59.3092	93.1952	174.108	60.0714	70.8441	76.7293	29.1727	2592	1819	loop anchors	2.30322	3.64454	sum gene high
chr2	1983839	1986069	1983839	1985207	1985269	1986069	DDB_G0272686	DDB_G0272684	43.5313	1.99501	3.07574	0.720166	510.252	520.332	603.075	637.914	1368	800	none	1.79246	3.33606	both low
chr2	1968946	1974598	1968946	1971369	1973085	1974598	DDB_G0272690	DDB_G3957768	74.9626	48.805	59.9095	64.9772	0.149908	0	2.54997	2.99432	2423	1513	none	3.23452	3.59506	both high
chr2	1960822	1963023	1960822	1962031	1962837	1963023	DDB_G0272692	DDB_G3952728	0.913174	1.4472	0.2891	0	0	0	0	0	1209	186	none	2.90634	3.14457	intergenic high
chr2	1957483	1962562	1957483	1959368	1961939	1962562	DDB_G0272694	DDB_G3950878	129.351	152.069	19.715	92.9475	0	0	0	0	1885	623	none	3.4101	3.39933	intergenic high
chr2	1910510	1912632	1910510	1911234	1911543	1912632	DDB_G0272708	DDB_G0272706	65.6076	1.84433	0.965529	0.90717	2.05517	0.980143	2.8927	7.4096	724	1089	none	2.48997	3.2584	intergenic high
chr2	1901588	1903693	1901588	1902665	1902863	1903693	DDB_G0272714	DDB_G0272712	0.421189	0.330355	0	5.12126	8.05326	5.78956	23.2335	14.8249	1077	830	loop anchors	2.29669	3.28035	both low
chr2	1873657	1875548	1873657	1874892	1875233	1875548	DDB_G0272726	DDB_G0272724	116.902	82.4189	24.9809	24.3926	0	0	0	0	1235	315	none	2.53277	3.19033	intergenic high
chr2	2221947	2225574	2221947	2222524	2222633	2225574	DDB_G0272734	DDB_G0272736	22.9415	190.032	24.3113	8.47898	7.51238	10.6304	20.629	25.3581	577	2941	loop anchors	2.03747	3.5463	sum gene high
chr2	2227185	2229362	2227185	2228208	2228982	2229362	DDB_G0272738	DDB_G3965610	234.786	298.545	474.686	433.235	0.596869	0.936295	0	1.05817	1023	380	none	2.88875	3.14706	intergenic high
chr2	2228581	2230816	2228581	2229156	2230456	2230816	DDB_G0272740	DDB_G3956214	213.18	155.721	186.622	174.807	0	0	0	0	575	360	none	3.11395	2.97081	intergenic high
chr2	2238624	2240267	2238624	2238986	2239127	2240267	DDB_G0272744	DDB_G0272746	0.626547	0.982851	0	0	30.5631	27.5054	11.68	15.5377	362	1140	none	2.14925	3.17667	both low
chr2	2092079	2095226	2092079	2094128	2094379	2095226	DDB_G0272748	DDB_G0272857	12.1578	6.16742	3.253	4.88329	226.498	287.128	135.833	161.264	2049	847	loop anchors	2.39969	3.4618	both low
chr2	2096671	2098173	2096671	2097355	2097425	2098173	DDB_G0272750	DDB_G0272752	0.427494	0.47734	1.02199	0	17.3936	561.619	48.7484	67.2158	684	748	loop anchors	1.84516	3.15594	both low
chr2	2108162	2113956	2108162	2111066	2111170	2113956	DDB_G0272758	DDB_G0272760	20.1179	12.3615	11.8228	55.7819	39.8017	20.468	2.89589	3.27636	2904	2786	loop anchors	2.01708	3.75511	sum gene high
chr2	2137820	2145019	2137820	2143410	2144127	2145019	DDB_G0272765	DDB_G0272767	42.1355	92.0414	189.665	254.138	97.8506	75.6596	48.3736	19.0386	5590	892	none	2.85553	3.81171	both high
chr2	2159392	2162043	2159392	2160010	2160249	2162043	DDB_G0272773	DDB_G0273013	5.25321	4.84965	0.565569	7.50434	44.9236	56.936	92.0768	76.0477	618	1794	loop anchors	2.37842	3.38238	both low
chr2	2164738	2170050	2164738	2167055	2167081	2170050	DDB_G0272777	DDB_G0272851	18.8471	12.9315	18.6142	19.7353	2.93887	0.689416	0.117724	0.959343	2317	2969	none	1.41514	3.72313	sum gene high
chr2	2172066	2175949	2172066	2173694	2173912	2175949	DDB_G0272783	DDB_G0272785	575.721	33.4739	11.8328	4.01373	484.838	317.964	102.43	23.9649	1628	2037	none	2.33848	3.56407	sum gene high
chr2	2268087	2271796	2268087	2270045	2270217	2271796	DDB_G0272791	DDB_G0272624	1.49056	0.8936	3.57929	3.86092	3.51498	2.34875	16.0209	22.3044	1958	1579	none	2.23555	3.54864	sum gene high
chr2	2251459	2255760	2251459	2253406	2253642	2255760	DDB_G0272809	DDB_G0272652	1.33337	1.06634	7.56263	87.9224	13.8609	9.1029	7.94219	4.53435	1947	2118	none	2.37293	3.60906	sum gene high
chr2	2216834	2219580	2216834	2217926	2218227	2219580	DDB_G0272813	DDB_G0272730	403.095	322.073	332.332	381.882	227.219	164.009	75.9625	126.889	1092	1353	none	2.47858	3.38828	intergenic high
chr2	1878914	1881921	1878914	1881083	1881172	1881921	DDB_G0272817	DDB_G0349475	0	0	0	0.185387	3.25082	2.69371	4.21175	2.58586	2169	749	loop anchors	1.94944	3.46509	both low
chr2	1898277	1900965	1898277	1899240	1899909	1900965	DDB_G0272819	DDB_G0272716	216.505	156.711	126.323	227.145	1.99516	0.618372	0	5.46429	963	1056	none	2.82543	3.30514	intergenic high
chr2	2148503	2151857	2148503	2149959	2150156	2151857	DDB_G0272839	DDB_G0273009	51.713	70.0065	66.9405	62.6043	31.8125	43.2857	61.2148	54.5366	1456	1701	none	2.29449	3.49927	both low
chr2	2231077	2234810	2231077	2232793	2232917	2234810	DDB_G0272843	DDB_G0272811	4.57359	11.9453	10.0142	8.10784	0.274282	0	0.185815	1.46571	1716	1893	loop anchors	2.09346	3.55739	sum gene high
chr2	2069718	2071747	2069718	2071154	2071498	2071747	DDB_G0272863	DDB_G0272861	25.8674	17.0232	13.6738	8.774	0	0	0	0	1436	249	loop anchors	2.53657	3.2266	intergenic high
chr2	2065310	2069478	2065310	2067345	2067474	2069478	DDB_G0272867	DDB_G0272865	332.173	193.057	144.351	234.41	10.9894	9.50379	9.80151	7.45428	2035	2004	loop anchors	2.11062	3.60627	sum gene high
chr2	2056743	2060371	2056743	2057388	2057583	2060371	DDB_G0272871	DDB_G0272869	232.272	194.093	284.353	209.336	75.3914	75.8887	66.2742	62.7565	645	2788	none	2.29006	3.53567	sum gene high
chr2	2277325	2279897	2277325	2278681	2278777	2279897	DDB_G0272873	DDB_G0272628	0	0	0	0	7.26847	1.48374	1.8784	0.652231	1356	1120	none	1.98232	3.39375	both low
chr2	2317790	2320089	2317790	2319467	2319731	2320089	DDB_G0272877	DDB_G0272879	0	0.990932	0	0	0	0	0	0	1677	358	none	2.42162	3.30856	both low
chr2	2364366	2368975	2364366	2366904	2367361	2368975	DDB_G0272885	DDB_G0272622	0	0.128645	0	0	0	0.606878	0.216556	0.452602	2538	1614	none	2.65993	3.61826	both high
chr2	2391828	2394869	2391828	2392464	2392580	2394869	DDB_G0272891	DDB_G0272801	0	0	0	0	0.099087	0.738788	0	0.175668	636	2289	none	2.0645	3.46613	both low
chr2	2414214	2419482	2414214	2418740	2419090	2419482	DDB_G0272897	DDB_G0272596	0.114718	0.15075	0	0	0	0	0	0	4526	392	none	2.54408	3.69179	both high
chr2	2435525	2442458	2435525	2437553	2437735	2442458	DDB_G0272903	DDB_G0272600	0	0	0	0	0.3298	0.213591	0.223427	0	2028	4723	none	2.2601	3.82937	sum gene high
chr2	1908715	1910301	1908715	1909587	1909662	1910301	DDB_G0272913	DDB_G0272710	165.793	117.914	68.7917	69.985	38.8438	1.57871	1.64095	0	872	639	loop anchors	1.87512	3.17926	both low
chr2	1915267	1917955	1915267	1915741	1915941	1917955	DDB_G0272915	DDB_G0272704	5.5403	4.19471	22.9201	18.8755	0.112617	0	0.868835	7.81658	474	2014	loop anchors	2.30105	3.39585	both low
chr2	1942696	1946028	1942696	1944250	1944730	1946028	DDB_G0272921	DDB_G3959132	0.334116	0.228952	0	0	0	0	0	0	1554	1298	loop anchors	2.68125	3.45515	intergenic high
chr2	2260936	2262923	2260936	2261314	2262335	2262923	DDB_G0272927	DDB_G3948846	10.0416	11.6938	4.64097	5.79761	0	0	0	0	378	588	none	3.00903	2.98498	intergenic high
chr2	1918795	1919707	1918795	1919311	1919476	1919707	DDB_G0272929	DDB_G0272702	3.77068	2.06856	8.1543	168.961	0	0	0	1.42163	516	231	loop anchors	2.21751	2.87332	both low
chr2	1904182	1907405	1904182	1905965	1906037	1907405	DDB_G0272953	DDB_G0272955	20.1205	18.9173	35.2105	31.3817	109.498	183.149	235.285	241.501	1783	1368	loop anchors	1.85739	3.49845	both low
chr2	1939686	1944353	1939686	1942329	1943582	1944353	DDB_G0272961	DDB_G3960992	1.04324	4.15258	0.133087	0.27639	0	0	0	0	2643	771	loop anchors	3.09795	3.53326	both high
chr2	1976952	1980997	1976952	1980006	1980097	1980997	DDB_G0272977	DDB_G0272688	0.85989	1.00055	0.114447	0.537648	29.1245	7.15316	13.2561	16.1887	3054	900	loop anchors	1.95909	3.59704	sum gene high
chr2	2012542	2017900	2012542	2015571	2015698	2017900	DDB_G0272985	DDB_G0272823	25.1591	26.3851	60.4212	43.4436	51.0353	49.1239	6.05699	6.20271	3029	2202	none	2.10384	3.71858	sum gene high
chr2	2020829	2027977	2020829	2025240	2025585	2027977	DDB_G0272987	DDB_G0272989	23.5424	11.6484	19.0011	28.0699	88.1901	253.49	143.5	345.756	4411	2392	loop anchors	2.53783	3.8327	both high
chr2	2118090	2122776	2118090	2118531	2120615	2122776	DDB_G0273003	DDB_G3962884	182.019	185.535	225.836	235.704	0	0	0	0	441	2161	none	3.3189	3.41531	intergenic high
chr2	2121551	2126411	2121551	2123626	2123897	2126411	DDB_G0273005	DDB_G0294407	0	0	0	0	48.8083	35.0585	94.2491	139.144	2075	2514	loop anchors	2.43299	3.66172	sum gene high
chr2	2257062	2258602	2257062	2257416	2257905	2258602	DDB_G0273021	DDB_G0273023	0	0	0	0	4.83806	6.81026	2.00906	8.12484	354	697	none	2.68932	3.0216	intergenic high
chr2	2262116	2267074	2262116	2262432	2266335	2267074	DDB_G0273025	DDB_G3965932	0	0	0	0	0	0	0	0	316	739	none	3.5914	3.02325	intergenic high
chr2	2322899	2326060	2322899	2323694	2324577	2326060	DDB_G0273031	DDB_G3952506	0.367806	0	0	0	0	0.239914	0.235685	0	795	1483	none	2.94597	3.35755	intergenic high
chr2	2328057	2333942	2328057	2332874	2332987	2333942	DDB_G0273033	DDB_G0272881	0	0	1.01908	0.674775	0	0	0.368323	0	4817	955	none	2.05312	3.76133	sum gene high
chr2	2360285	2363062	2360285	2361824	2361854	2363062	DDB_G0273039	DDB_G0272883	0	0	0	0.213382	0.375513	1.37566	0.291182	0.937585	1539	1208	none	1.47727	3.43886	both low
chr2	2420796	2427472	2420796	2425625	2425858	2427472	DDB_G0273043	DDB_G0272598	0.396697	0	0.290441	0.0832685	0	0	0	0	4829	1614	none	2.36737	3.80909	sum gene high
chr2	2688820	2692470	2688820	2690431	2690706	2692470	DDB_G0273059	DDB_G0273195	4.14566	3.60902	8.04961	5.75752	0	0	0	0.22795	1611	1764	none	2.43935	3.52827	sum gene high
chr2	2787987	2791008	2787987	2789460	2789659	2791008	DDB_G0273071	DDB_G0273377	9.27415	3.84771	2.3789	2.80265	0	0.242031	0	0.298075	1473	1349	none	2.29887	3.45056	both low
chr2	2646032	2651990	2646032	2647664	2647847	2651990	DDB_G0273077	DDB_G0273075	0	0	0	0	0.0547454	0.0788077	0.253631	0.0792652	1632	4143	none	2.26247	3.76155	sum gene high
chr2	2641933	2643257	2641933	2642410	2642762	2643257	DDB_G0273079	DDB_G0273295	3.26551	5.03704	55.871	73.2707	1.50712	0.718772	0	0	477	495	none	2.54656	2.98767	intergenic high
chr2	2625066	2627719	2625066	2626656	2626942	2627719	DDB_G0273081	DDB_G0273289	0	0	0	0	0	0.420206	0.902535	0.940153	1590	777	none	2.45638	3.3742	both low
chr2	2621918	2624496	2621918	2623505	2623575	2624496	DDB_G0273085	DDB_G0273083	0.898838	0.654117	0	0	0	0	0	2.21942	1587	921	none	1.84516	3.39933	both low
chr2	2599716	2602967	2599716	2600930	2601650	2602967	DDB_G0273091	DDB_G3960322	0	0	0	0	0	0	0	0	1214	1317	none	2.85734	3.40329	intergenic high
chr2	2590731	2594701	2590731	2591358	2591481	2594701	DDB_G0273095	DDB_G0273093	7.60536	3.31127	3.91991	2.21258	0.392932	0.432881	1.08824	1.894	627	3220	none	2.08994	3.58512	sum gene high
chr2	2580464	2582813	2580464	2581232	2581379	2582813	DDB_G0273099	DDB_G0273281	0	0	0	0	0	0	0	1.07023	768	1434	none	2.16735	3.34282	both low
chr2	2569064	2577531	2569064	2575617	2575883	2577531	DDB_G0273101	DDB_G0273277	0.811506	0.728834	0.535075	0.652483	1.96995	97.8643	8.74156	3.27776	6553	1648	none	2.4249	3.91387	sum gene high
chr2	2565765	2568175	2565765	2566560	2566699	2568175	DDB_G0273103	DDB_G0273275	0	0.447537	0	0	0	0	0	0	795	1476	none	2.14305	3.35622	both low
chr2	2554329	2565322	2554329	2560780	2564107	2565322	DDB_G0273107	DDB_G3947782	0.266449	1.64617	0.815476	2.78525	0.614013	0	0	0	6451	1215	none	3.52205	3.88457	both high
chr2	2545998	2547389	2545998	2546529	2546636	2547389	DDB_G0273115	DDB_G0273113	0	0	0	0	1.80725	0	0	0	531	753	none	2.02942	3.10857	both low
chr2	2532741	2536332	2532741	2534490	2535889	2536332	DDB_G0273121	DDB_G0273119	0.167184	0.203426	0.399682	0.375524	0	0	0	0	1749	443	none	3.14582	3.34084	intergenic high
chr2	2836913	2840585	2836913	2839604	2839697	2840585	DDB_G0273133	DDB_G0273383	0.0842847	0	0	0.24407	20.6737	14.9333	14.6161	27.0565	2691	888	none	1.96853	3.55376	sum gene high
chr2	2854786	2857799	2854786	2856847	2857156	2857799	DDB_G0273137	DDB_G0273251	0.220097	0.331049	0.508765	0.159338	0	0	0	0	2061	643	none	2.48997	3.43201	intergenic high
chr2	2482778	2485276	2482778	2484020	2484198	2485276	DDB_G0273163	DDB_G0273165	5.09357	3.31968	16.376	13.231	0	0.605752	0	0	1242	1078	none	2.25044	3.36549	both low
chr2	2502952	2506155	2502952	2505253	2506005	2506155	DDB_G0273173	DDB_G0348645	0.295711	0.60577	0.152868	0.524255	0	0	0	0	2301	150	none	2.87622	3.38934	intergenic high
chr2	2522302	2526131	2522302	2523214	2523858	2526131	DDB_G0273175	DDB_G0273151	0.248695	0.390123	0	0	0.357071	0	2.76886	0.144477	912	2273	none	2.80889	3.50311	intergenic high
chr2	2602575	2603825	2602575	2602843	2603091	2603825	DDB_G0273181	DDB_G0273069	0	0	0	0	0	0	0	0	268	734	none	2.39447	3.00087	both low
chr2	2677893	2678686	2677893	2678085	2678542	2678686	DDB_G0273187	DDB_G3959144	0	0	0	0	0	0	0	0	192	144	none	2.65993	2.52634	intergenic high
chr2	2679134	2682650	2679134	2681639	2681848	2682650	DDB_G0273189	DDB_G0273191	0.090543	0	0.279059	0.393288	45.5496	43.3511	41.1052	18.2588	2505	802	none	2.32017	3.51943	both low
chr2	2698233	2700809	2698233	2699664	2700548	2700809	DDB_G0273199	DDB_G3968862	0.633991	0	0.735862	0	0	0	0	0	1431	261	none	2.94646	3.2284	intergenic high
chr2	2699842	2702467	2699842	2700652	2700892	2702467	DDB_G0273201	DDB_G0273203	0	0	0	0	0.288013	0	0	0	810	1575	none	2.38023	3.37749	both low
chr2	2704085	2710511	2704085	2707118	2709579	2710511	DDB_G0273205	DDB_G3956762	0	0	0.11524	0.987704	0	0	0	0	3033	932	none	3.39111	3.59824	both high
chr2	2711049	2717923	2711049	2715761	2715891	2717923	DDB_G0273209	DDB_G0273211	0.254594	0.138582	0.371357	0.418161	0	0	0	0	4712	2032	none	2.11398	3.82892	sum gene high
chr2	2736551	2741037	2736551	2738602	2740723	2741037	DDB_G0273225	DDB_G3961824	0	0.159191	0	0	0	0	0	0	2051	314	none	3.32654	3.37383	intergenic high
chr2	2770908	2773399	2770908	2772066	2772385	2773399	DDB_G0273237	DDB_G0273307	0.195864	0.563904	0.603664	0.283589	0.223679	0.321992	0	0	1158	1014	none	2.5038	3.33686	intergenic high
chr2	2791661	2799419	2791661	2794439	2794533	2799419	DDB_G0273245	DDB_G0273247	0	0	0	0	1.61857	1.88217	0.0715353	0.0672115	2778	4886	none	1.97317	3.88446	sum gene high
chr2	2884697	2886532	2884697	2885858	2886385	2886532	DDB_G0273253	DDB_G0273395	0.251857	0	0	0	0	0	0	0	1161	147	none	2.72182	3.11661	intergenic high
chr2	2775402	2780584	2775402	2779257	2780236	2780584	DDB_G0273257	DDB_G3956878	0	0.992435	0	0	0	0	0	0	3855	348	none	2.99079	3.62356	both high
chr2	2583981	2586199	2583981	2584549	2584693	2586199	DDB_G0273283	DDB_G0273179	0	0	0	0	0	0	0	0	568	1506	none	2.15839	3.31681	both low
chr2	2643892	2645443	2643892	2644517	2644977	2645443	DDB_G0273297	DDB_G3947386	0	0	0	0	0	0	0	0	625	466	none	2.66277	3.03782	intergenic high
chr2	2652627	2658168	2652627	2654045	2655024	2658168	DDB_G0273299	DDB_G0273345	0	0	0	0	0	0	0	0	1418	3144	none	2.99079	3.65916	both high
chr2	2851915	2854866	2851915	2853363	2854399	2854866	DDB_G0273315	DDB_G3950374	0.201938	0	0.482765	0	0	0	0	0	1448	467	none	3.01536	3.28217	intergenic high
chr2	2520746	2523303	2520746	2521350	2522634	2523303	DDB_G0273329	DDB_G3953788	0	0	0	0	0	0	0	0	604	669	none	3.10857	3.10483	intergenic high
chr2	2538855	2544227	2538855	2539512	2539801	2544227	DDB_G0273331	DDB_G0273333	0	0	0	0	0	0	0	0	657	4426	none	2.46091	3.70612	sum gene high
chr2	2612890	2620949	2612890	2613072	2613528	2620949	DDB_G0273341	DDB_G0273285	0	0	0	0	0.192219	0.0439968	0.094198	0.0984368	182	7421	none	2.65897	3.88098	both high
chr2	2683399	2686674	2683399	2684488	2684716	2686674	DDB_G0273355	DDB_G0273193	0.268508	0.653429	0	0	4.37966	0.515216	0.179647	0.16772	1089	1958	none	2.35795	3.48387	both low
chr2	2750962	2754124	2750962	2752978	2753462	2754124	DDB_G0273365	DDB_G3965380	0	0	0	0	0	0	0	0.496066	2016	662	none	2.68485	3.42781	intergenic high
chr2	2756319	2763018	2756319	2760155	2760430	2763018	DDB_G0273371	DDB_G0273231	0	0	0	0	0.0876392	0.137478	0.135915	0	3836	2588	none	2.43935	3.80781	sum gene high
chr2	2802059	2807689	2802059	2805727	2807477	2807689	DDB_G0273379	DDB_G3962076	1.10484	1.01907	0.191793	0.447649	0	3.08019	0	0	3668	212	none	3.24304	3.58883	both high
chr2	2813972	2821201	2813972	2818645	2818822	2821201	DDB_G0273381	DDB_G0273129	0.159646	0.507892	0.224864	0.344193	0	0	2.21222	0	4673	2379	none	2.248	3.84831	sum gene high
chr2	2859895	2862597	2859895	2860720	2861363	2862597	DDB_G0273387	DDB_G0273139	2.51741	2.37455	4.25012	1.28351	1.07847	0.288324	0.285047	0	825	1234	none	2.80822	3.31366	intergenic high
chr2	2893975	2911917	2893975	2894131	2894717	2911917	DDB_G0273403	DDB_G0273451	0	0	0	0	0.863981	1.27108	2.85271	3.05986	156	17200	none	2.76791	4.23945	both high
chr2	2913031	2917110	2913031	2914005	2914215	2917110	DDB_G0273405	DDB_G0273453	0	0.335216	0	0	0.616393	0.962954	0.96817	1.03479	974	2895	none	2.32224	3.5876	sum gene high
chr2	2935948	2939655	2935948	2936770	2936961	2939655	DDB_G0273411	DDB_G0273443	0.907574	0.794405	0.853126	0.399508	0.697876	3.64355	0.390875	0.271158	822	2694	none	2.28106	3.54605	sum gene high
chr2	2940320	2942917	2940320	2941691	2941843	2942917	DDB_G0273413	DDB_G0273415	1.13614	0.259513	0.509878	0.532822	0.694624	1.27056	0	0.680167	1371	1074	none	2.18187	3.38828	both low
chr2	2943448	2947444	2943448	2945021	2945278	2947444	DDB_G0273417	DDB_G0273479	0	0.226187	0	0	0	0.164262	0	0.185643	1573	2166	none	2.40995	3.57276	sum gene high
chr2	2955220	2961113	2955220	2959208	2959445	2961113	DDB_G0273419	DDB_G0273483	0.5941	0.334828	0.966868	0.806627	6.22228	4.42929	5.25065	2.67188	3988	1668	none	2.37477	3.75251	sum gene high
chr2	2972871	2977092	2972871	2975587	2975859	2977092	DDB_G0273421	DDB_G0273423	0.597659	1.37627	0.12869	1.10298	0	0	0	0	2716	1233	none	2.43458	3.59649	sum gene high
chr2	2988289	2991496	2988289	2989955	2991243	2991496	DDB_G0273429	DDB_G3952444	0.759449	0	0	0	0	0	0	0	1666	253	none	3.10992	3.28307	intergenic high
chr2	2990348	2994487	2990348	2991404	2993608	2994487	DDB_G0273431	DDB_G3956884	0	0	0	0	0	0	0	0	1056	879	none	3.34321	3.28668	intergenic high
chr2	2992271	2998385	2992271	2993729	2997077	2998385	DDB_G0273433	DDB_G0273435	0	0	0.722235	0.225237	0	0.249618	0	0.558486	1458	1308	none	3.52479	3.44185	intergenic high
chr2	3008501	3012206	3008501	3011008	3011235	3012206	DDB_G0273441	DDB_G0273465	0.180941	0.141919	0.559449	0.160392	0	0.672503	0	0.338203	2507	971	none	2.35604	3.54133	sum gene high
chr2	2986447	2990015	2986447	2987269	2989839	2990015	DDB_G0273459	DDB_G3954100	1.1835	0	0	0.399508	0	0	0	0	822	176	none	3.40993	2.99913	intergenic high
chr2	2890794	2893160	2890794	2891352	2891794	2893160	DDB_G0273467	DDB_G0273449	0	0.585126	23.1762	1.44123	0	0.260463	12.8719	2.13909	558	1366	none	2.64543	3.28421	intergenic high
chr2	2917843	2921794	2917843	2920307	2921092	2921794	DDB_G0273471	DDB_G0273409	1.84324	3.2753	9.81304	5.92938	0	0	0	0	2464	702	none	2.89488	3.50051	intergenic high
chr2	3012755	3014933	3012755	3013754	3014130	3014933	DDB_G0273485	DDB_G0273487	0.812434	16.3621	1.0563	0.328724	0	2.10596	0	0	999	803	none	2.5752	3.25575	intergenic high
chr2	3016852	3019030	3016852	3017655	3018031	3019030	DDB_G0273491	DDB_G0273493	0.364142	2.95564	0	0	0.746773	26.2212	1.05184	3.14627	803	999	none	2.5752	3.25575	intergenic high
chr2	3019579	3023284	3019579	3020550	3020777	3023284	DDB_G0273495	DDB_G0273497	0	5.22477	0.362254	0	0.0904707	0.141919	0	0.320785	971	2507	none	2.35604	3.54133	sum gene high
chr2	3033400	3039514	3033400	3034708	3038056	3039514	DDB_G0273505	DDB_G0273509	0	0	0.268921	1.31169	0.200553	0	0.239727	0.675711	1308	1458	none	3.52479	3.44185	intergenic high
chr2	3050334	3053533	3050334	3051207	3051444	3053533	DDB_G0273523	DDB_G0273583	0.259805	0.781549	0	0.376169	0.108574	2.88137	0.670327	0.349688	873	2089	none	2.37477	3.47159	both low
chr2	2978252	2981451	2978252	2980341	2980578	2981451	DDB_G0273525	DDB_G0273425	0	0.326612	0.839774	3.05741	0.594749	0	0.400368	0.4606	2089	873	none	2.37477	3.47159	both low
chr2	3054693	3058914	3054693	3055926	3056198	3058914	DDB_G0273527	DDB_G0273529	0	0	0	0	0.632865	2.17463	1.42379	1.2239	1233	2716	none	2.43458	3.59649	sum gene high
chr2	3070672	3076565	3070672	3072340	3072577	3076565	DDB_G0273537	DDB_G0273539	17.1304	18.8612	17.8314	20.6195	0.317262	0.944647	2.01747	0.841942	1668	3988	none	2.37477	3.75251	sum gene high
chr2	3084341	3088337	3084341	3086507	3086764	3088337	DDB_G0273545	DDB_G0273547	0	0	0	0	0	0	0	0	2166	1573	none	2.40995	3.57276	sum gene high
chr2	3088868	3091465	3088868	3089942	3090094	3091465	DDB_G0273549	DDB_G0273551	0	0.662555	0.655025	0.374398	0.165434	0.757173	1.02463	0.293292	1074	1371	none	2.18187	3.38828	both low
chr2	3092130	3095837	3092130	3094824	3095015	3095837	DDB_G0273553	DDB_G0273555	1.19188	0.748918	0.780924	0.542316	3.6303	0.794405	0.853126	0	2694	822	none	2.28106	3.54605	sum gene high
chr2	3109991	3113942	3109991	3110693	3111478	3113942	DDB_G0273561	DDB_G0273563	0	0	0	0.4678	2.83142	3.58787	10.9551	5.943	702	2464	none	2.89488	3.50051	intergenic high
chr2	3114675	3118754	3114675	3117570	3117780	3118754	DDB_G0273565	DDB_G0273569	0.235036	0.574022	0.726704	0.530123	0	0.335216	1.07656	0	2895	974	none	2.32224	3.5876	sum gene high
chr2	3119868	3137810	3119868	3137068	3137654	3137810	DDB_G0273573	DDB_G0273575	0.137748	0.172546	0.550221	1.11905	0	0	0	0	17200	156	none	2.76791	4.23945	both high
chr2	3138625	3140991	3138625	3139991	3140433	3140991	DDB_G0273577	DDB_G0273579	0.664159	0.260463	2.05676	2.08513	1.21941	1.22275	0.626383	0.720616	1366	558	none	2.64543	3.28421	intergenic high
chr2	3145253	3147088	3145253	3145400	3145927	3147088	DDB_G0273587	DDB_G0273589	0	0	0	0	0	0	0	0	147	1161	none	2.72182	3.11661	intergenic high
chr2	3169188	3171890	3169188	3170422	3171065	3171890	DDB_G0273611	DDB_G0273613	1.02532	0.288324	0.283243	1.12422	0.354431	1.68955	1.27639	1.77091	1234	825	none	2.80822	3.31366	intergenic high
chr2	3173986	3176999	3173986	3174629	3174938	3176999	DDB_G0273615	DDB_G0273617	22.8051	25.3299	13.0909	9.20327	0.361973	0.676311	1.02293	0.390203	643	2061	none	2.48997	3.43201	intergenic high
chr2	3181157	3185115	3181157	3183056	3184085	3185115	DDB_G0273623	DDB_G0273625	0.427394	0.718581	0	0	0.220204	0	0	0	1899	1030	none	3.01242	3.46672	intergenic high
chr2	3191200	3194872	3191200	3192088	3192181	3194872	DDB_G0273631	DDB_G0273633	1.1694	0.367681	0	1.72827	0	0	0	0	888	2691	none	1.96853	3.55376	sum gene high
chr2	3210584	3217813	3210584	3212963	3213140	3217813	DDB_G0273641	DDB_G0273643	0	0	3.6786	0.138039	0.256719	0.0761378	0.150068	0.0860483	2379	4673	none	2.248	3.84831	sum gene high
chr2	3232366	3240124	3232366	3237252	3237346	3240124	DDB_G0273651	DDB_G0273653	0.657166	1.92502	0.214606	0	0	0	0	0	4886	2778	none	1.97317	3.88446	sum gene high
chr2	3240777	3243798	3240777	3242126	3242325	3243798	DDB_G0273655	DDB_G0273657	0	0.505776	0.260747	0	10.8826	3.86759	3.33107	1.9837	1349	1473	none	2.29887	3.45056	both low
chr2	3258386	3260877	3258386	3259400	3259719	3260877	DDB_G0273671	DDB_G0273673	0	0	0	0	0.644237	0.563904	0.301832	0	1014	1158	none	2.5038	3.33686	intergenic high
chr2	3268767	3275466	3268767	3271355	3271630	3275466	DDB_G0273679	DDB_G0273681	0.175278	0.401115	0.135055	0.282264	0	0	0	0	2588	3836	none	2.43935	3.80781	sum gene high
chr2	3313862	3320736	3313862	3315894	3316024	3320736	DDB_G0273717	DDB_G0273719	0.111619	0	0	0	0.11019	0.0692912	0.37183	0.73674	2032	4712	none	2.11398	3.82892	sum gene high
chr2	3329318	3331943	3329318	3330893	3331133	3331943	DDB_G0273725	DDB_G0273727	0.473667	0.207302	0	0	0	0	0	0	1575	810	none	2.38023	3.37749	both low
chr2	3339315	3342965	3339315	3341079	3341354	3342965	DDB_G0273735	DDB_G0273737	0	0	0	0	6.84617	6.00202	8.91607	6.14438	1764	1611	none	2.43935	3.52827	sum gene high
chr2	3345111	3348386	3345111	3347069	3347297	3348386	DDB_G0273739	DDB_G0273741	0.579188	0.181712	0.535528	0.616093	0.268508	0.653429	0.323001	0	1958	1089	none	2.35795	3.48387	both low
chr2	3349135	3352651	3349135	3349937	3350146	3352651	DDB_G0273743	DDB_G0273745	47.5362	46.2374	41.9574	24.501	0.090543	0.272372	0.13953	0.131096	802	2505	none	2.32017	3.51943	both low
chr2	3363342	3369033	3363342	3368673	3368961	3369033	DDB_G0273755	DDB_G0294995	0	0	0	0	0	0	0	0	5331	72	none	2.45941	3.73263	sum gene high
chr2	3369077	3370202	3369077	3369849	3370119	3370202	DDB_G0273757	DDB_G0294993	0	0	0	0	0	0	0	0	772	83	none	2.43138	2.93197	both low
chr2	3373617	3379158	3373617	3376761	3377740	3379158	DDB_G0273761	DDB_G0273763	0	0	0	0	0	0	0	0	3144	1418	none	2.99079	3.65916	both high
chr2	3379795	3385753	3379795	3383938	3384121	3385753	DDB_G0273765	DDB_G0273767	0.0547454	0	0	0	0	0	0	0	4143	1632	none	2.26247	3.76155	sum gene high
chr2	3388528	3389852	3388528	3389023	3389375	3389852	DDB_G0273771	DDB_G0273773	0.458202	0.659597	0	0.663425	13.2112	7.95921	88.1867	87.5173	495	477	none	2.54656	2.98767	intergenic high
chr2	3404066	3406719	3404066	3404843	3405129	3406719	DDB_G0273785	DDB_G0273787	0	0	0	3.99353	0	0	0	0	777	1590	none	2.45638	3.3742	both low
chr2	3407289	3409867	3407289	3408210	3408280	3409867	DDB_G0273789	DDB_G0273791	0	0	0	1.94288	2.02326	0.617203	0	0	921	1587	none	1.84516	3.39933	both low
chr2	3410836	3418895	3410836	3418257	3418713	3418895	DDB_G0273795	DDB_G0273797	0.179334	0.135938	0.141297	0.0442522	0	0	0	0	7421	182	none	2.65897	3.88098	both high
chr2	3427960	3429210	3427960	3428694	3428942	3429210	DDB_G0273805	DDB_G0273807	62.7295	53.9599	33.4423	6.01711	0	0	0	0	734	268	none	2.39447	3.00087	both low
chr2	3437084	3441054	3437084	3440304	3440427	3441054	DDB_G0273813	DDB_G0273815	0.695055	0.516085	2.72958	2.34773	4.86395	6.00838	2.79436	2.8539	3220	627	none	2.08994	3.58512	sum gene high
chr2	3445586	3447804	3445586	3447092	3447236	3447804	DDB_G0273819	DDB_G0273821	0	0	0	0	0	0	0	0	1506	568	none	2.15839	3.31681	both low
chr2	3448972	3451321	3448972	3450406	3450553	3451321	DDB_G0273823	DDB_G0273825	0	0	0	0.280407	0	0	0	0	1434	768	none	2.16735	3.34282	both low
chr2	3454254	3462721	3454254	3455902	3456168	3462721	DDB_G0273829	DDB_G0273831	1.22043	78.4412	2.12764	2.21632	0.410758	0.783128	0.321045	0.234199	1648	6553	none	2.4249	3.91387	sum gene high
chr2	3463610	3466020	3463610	3465086	3465225	3466020	DDB_G0273833	DDB_G0273835	0.198107	0	0	0	0	0	0	0	1476	795	none	2.14305	3.35622	both low
chr2	3484396	3485787	3484396	3485149	3485256	3485787	DDB_G0273851	DDB_G0273853	1.37906	0	0	0	0	0.670041	0	0	753	531	none	2.02942	3.10857	both low
chr2	3487558	3492930	3487558	3491984	3492273	3492930	DDB_G0273857	DDB_G0273859	0	0	0	0	0	0	0	0	4426	657	none	2.46091	3.70612	sum gene high
chr2	3495453	3499044	3495453	3495896	3497295	3499044	DDB_G0273863	DDB_G0273865	4.54011	3.88347	3.17103	4.94695	0.556224	0.390104	0.600796	0.417667	443	1749	none	3.14582	3.34084	intergenic high
chr2	3505654	3509483	3505654	3507927	3508571	3509483	DDB_G0273873	DDB_G0273875	0.55664	0.15653	0	0.321381	21.8437	10.5059	1.15218	0.720166	2273	912	none	2.80889	3.50311	intergenic high
chr2	3536551	3539771	3536551	3539488	3539697	3539771	DDB_G0273901	DDB_G0294987	0.15445	0	0	0	0	0	0	0	2937	74	none	2.32017	3.47871	both low
chr2	3546509	3549007	3546509	3547587	3547765	3549007	DDB_G0273907	DDB_G0273909	0.271248	0	0	0	5.25201	3.0568	40.2948	12.6429	1078	1242	none	2.25044	3.36549	both low
chr2	3558113	3562229	3558113	3559347	3561471	3562229	DDB_G0273921	DDB_G0273923	0	0	0	0	0.299222	0	0	22.8106	1234	758	none	3.32716	3.29929	intergenic high
chr2	3580949	3584506	3580949	3582749	3582852	3584506	DDB_G0273945	DDB_G0273947	4.99943	0.197662	0.194179	0	0.137128	0	0	0	1800	1654	none	2.01288	3.53832	sum gene high
chr2	3589327	3596260	3589327	3594050	3594232	3596260	DDB_G0273951	DDB_G0273953	0.727869	0.144462	0.222955	0	0	0	0	0	4723	2028	none	2.2601	3.82937	sum gene high
chr2	3604313	3610989	3604313	3605927	3606160	3610989	DDB_G0273959	DDB_G0273961	0	0	0	0	0	0	0	0.234542	1614	4829	none	2.36737	3.80909	sum gene high
chr2	3612303	3617571	3612303	3612695	3613045	3617571	DDB_G0273963	DDB_G0273965	0	0	0	0	0.358648	0	0.0772253	0.322801	392	4526	none	2.54408	3.69179	both high
chr2	3624845	3631521	3624845	3626439	3626925	3631521	DDB_G0273973	DDB_G0273975	0	0.204831	0.44134	0	0	0.21312	0.0765336	0	1594	4596	none	2.68665	3.79169	both high
chr2	3632342	3634222	3632342	3632892	3633102	3634222	DDB_G0273977	DDB_G0273979	1.23715	0	0	1.19417	1.12968	0.874554	1.8784	3.19535	550	1120	none	2.32224	3.22272	both low
chr2	3636916	3639957	3636916	3639205	3639321	3639957	DDB_G0273985	DDB_G0273987	0.198174	0.738788	1.99672	0	0	0	0	0	2289	636	none	2.0645	3.46613	both low
chr2	3648909	3651343	3648909	3650253	3650441	3651343	DDB_G0273997	DDB_G0273999	1.44767	3.61899	2.60723	1.08705	1.40271	0.723947	1.16496	0	1344	902	none	2.27418	3.35141	both low
chr2	3662810	3667419	3662810	3664424	3664881	3667419	DDB_G0274009	DDB_G0274011	0	0.422734	0	0.49827	0.0893657	0.140186	0.138593	0	1614	2538	none	2.65993	3.61826	both high
chr2	3668723	3671500	3668723	3669931	3669961	3671500	DDB_G0274015	DDB_G0274017	1.04739	2.77556	1.1592	1.14842	0	0.424302	0.684222	0.261276	1208	1539	none	1.47727	3.43886	both low
chr2	3678441	3681101	3678441	3678995	3679258	3681101	DDB_G0274025	DDB_G0274027	0.937213	2.46315	4.43643	0.592772	1.24996	0.933465	0	0.178185	554	1843	none	2.41997	3.37967	both low
chr2	3693610	3697394	3693610	3696390	3696536	3697394	DDB_G0274035	DDB_G0274037	0.478718	0.501394	0.252255	0.525539	0.340799	0.380536	0	0.851398	2780	858	none	2.16438	3.56086	sum gene high
chr2	3697843	3703728	3697843	3698798	3698911	3703728	DDB_G0274039	DDB_G0274041	0	0	0	0.421051	0	0.0738617	1.67397	0.758251	955	4817	none	2.05312	3.76133	sum gene high
chr2	3711696	3713995	3711696	3712054	3712318	3713995	DDB_G0274047	DDB_G0274049	0	0	0	0	0.523087	1.0608	0	0	358	1677	none	2.42162	3.30856	both low
chr2	3717730	3719265	3717730	3718126	3718397	3719265	DDB_G0274053	DDB_G0274055	0.572753	3.44592	6.17841	10.2389	0	0	0	0	396	868	none	2.43299	3.10175	both low
chr2	3720545	3722555	3720545	3720977	3721082	3722555	DDB_G0274059	DDB_G0274061	0	1.57938	8.92563	35.3398	0	0	0	0	432	1473	none	2.02123	3.27989	both low
chr2	3730946	3736051	3730946	3734597	3734830	3736051	DDB_G0274067	DDB_G0274069	0.346547	0.463184	1.15429	1.00041	0.664719	0	0	0	3651	1221	none	2.36737	3.68771	sum gene high
chr2	3747734	3749724	3747734	3748763	3748940	3749724	DDB_G0274079	DDB_G0274081	1.73417	0	0	0	29.2092	1.32409	0.897317	0	1029	784	none	2.248	3.2584	both low
chr2	3751888	3754460	3751888	3753008	3753104	3754460	DDB_G0274085	DDB_G0274087	3.67692	2.75443	2.50255	0.879631	0	0	0	0	1120	1356	none	1.98232	3.39375	both low
chr2	3759989	3763698	3759989	3761568	3761740	3763698	DDB_G0274093	DDB_G0295699	5.27671	2.59262	4.89099	5.80627	0.79553	0.8936	2.67992	3.41255	1579	1958	none	2.23555	3.54864	sum gene high
chr2	4089270	4097175	4089270	4091779	4091902	4097175	DDB_G0274105	DDB_G0274103	477.417	519.552	522.728	365.334	108.075	127.057	199.768	211.635	2509	5273	loop anchors	2.08994	3.89109	sum gene high
chr2	4435256	4440971	4435256	4437528	4437705	4440971	DDB_G0274117	DDB_G0274481	1.79935	0.300305	12.3414	0.643045	52.9891	3.36046	13.6193	5.94876	2272	3266	loop anchors	2.248	3.74335	sum gene high
chr2	4285181	4288952	4285181	4285557	4286027	4288952	DDB_G0274125	DDB_G0274523	0	0	0	0	0.232626	44.7605	1.43926	3.70948	376	2925	none	2.67211	3.51865	intergenic high
chr2	3999703	4003873	3999703	4001665	4001853	4003873	DDB_G0274127	DDB_G0274823	97.759	87.3502	83.3007	68.2141	3.87043	2.54051	2.25491	6.99712	1962	2020	loop anchors	2.27418	3.6001	sum gene high
chr2	4722017	4724769	4722017	4723148	4724511	4724769	DDB_G0274133	DDB_G3951772	0	0	0	0	0	0	1.36337	1.27285	1131	258	none	3.1345	3.1427	intergenic high
chr2	4055915	4058896	4055915	4057046	4057448	4058896	DDB_G0274135	DDB_G0274829	0	0	0	0	92.3495	77.626	124.938	108.026	1131	1448	none	2.60424	3.41145	intergenic high
chr2	4418542	4420908	4418542	4419673	4419876	4420908	DDB_G0274137	DDB_G0274909	24.2102	83.85	53.3238	102.104	0	0	0	0.636426	1131	1032	loop anchors	2.30752	3.33506	both low
chr2	4921648	4923936	4921648	4922585	4922787	4923936	DDB_G0274139	DDB_G0274609	27.6944	23.1763	29.9344	41.8204	188.257	213.555	105.612	125.189	937	1149	none	2.30537	3.31931	both low
chr2	4916420	4918802	4916420	4917131	4917454	4918802	DDB_G0274143	DDB_G0274141	121.084	86.9138	28.099	7.9084	307.42	280.331	287.69	288.955	711	1348	loop anchors	2.50922	3.31366	intergenic high
chr2	4889467	4892329	4889467	4890355	4890448	4892329	DDB_G0274151	DDB_G0275003	0.584702	0	0	0	0.12058	0	0.185817	0.213771	888	1881	loop anchors	1.96853	3.44232	both low
chr2	4909655	4912982	4909655	4911671	4912333	4912982	DDB_G0274153	DDB_G3967238	13.3395	7.31276	31.6302	365.938	0	0	3.78017	2.25115	2016	649	none	2.82086	3.4257	intergenic high
chr2	4881570	4883052	4881570	4881957	4882053	4883052	DDB_G0274157	DDB_G0274145	0	0	0	0	0	0	0	0	387	999	none	1.98232	3.14176	both low
chr2	4879243	4881177	4879243	4880801	4881009	4881177	DDB_G0274159	DDB_G0274615	387.56	300.723	308.549	343.519	0	0	0	0	1558	168	none	2.31808	3.23704	both low
chr2	4865069	4869561	4865069	4865414	4865577	4869561	DDB_G0274169	DDB_G0274167	143.217	91.664	81.3131	35.141	311.343	499.963	478.676	588.493	345	3984	loop anchors	2.21221	3.63639	sum gene high
chr2	4833720	4842480	4833720	4839855	4841278	4842480	DDB_G0274177	DDB_G0274175	7.93219	13.989	6.63268	1.35129	36.5141	36.7498	48.12	44.2366	6135	1202	none	3.15321	3.86552	both high
chr2	4805682	4810120	4805682	4809360	4809754	4810120	DDB_G0274191	DDB_G0274189	6.78272	94.0288	215.284	233.269	0	0	0	0	3678	366	loop anchors	2.59551	3.60681	both high
chr2	4797967	4800040	4797967	4799094	4799223	4800040	DDB_G0274201	DDB_G0274203	220.353	136.28	143.422	157.692	232.785	714.934	21.0418	8.49015	1127	817	none	2.11062	3.2887	both low
chr2	4763950	4767731	4763950	4765899	4766015	4767731	DDB_G0274215	DDB_G0274213	70.2301	137.25	133.133	128.171	69.2731	44.932	30.6564	43.437	1949	1716	loop anchors	2.0645	3.56407	sum gene high
chr2	4749132	4753637	4749132	4752672	4753410	4753637	DDB_G0274219	DDB_G0274977	3.77639	3.46101	1.18733	0.113589	59.3129	5.88235	9.26788	1.44668	3540	227	loop anchors	2.86806	3.576	both high
chr2	4720550	4723578	4720550	4721540	4721918	4723578	DDB_G0274223	DDB_G3960400	214.934	19.1449	11.6845	12.0633	5.72717	18.1201	8.6663	17.0735	990	1660	loop anchors	2.5775	3.42325	intergenic high
chr2	4699493	4702637	4699493	4700859	4700981	4702637	DDB_G0274233	DDB_G0274231	235.419	211.615	90.3817	11.5198	99.3971	43.6405	38.7712	18.4342	1366	1656	loop anchors	2.0864	3.48029	both low
chr2	4696077	4698281	4696077	4696774	4697068	4698281	DDB_G0274237	DDB_G3957912	0	0	0	0	0.747931	0.831651	0.289982	0	697	1213	none	2.46836	3.28103	both low
chr2	4146330	4152531	4146330	4149291	4152306	4152531	DDB_G0274247	DDB_G3957774	52.4834	43.1619	57.4247	68.9446	0	0	0	0	2961	225	none	3.47929	3.50325	intergenic high
chr2	4152833	4154785	4152833	4154075	4154285	4154785	DDB_G0274251	DDB_G0274249	28.9662	3.86903	2.82673	1.85086	119.469	85.9774	86.2629	87.1374	1242	500	loop anchors	2.32224	3.24105	both low
chr2	4109587	4112012	4109587	4110364	4110566	4112012	DDB_G0274253	DDB_G0274715	75.4043	65.0611	164.694	161.327	39.4201	24.0672	24.4872	30.3066	777	1446	none	2.30537	3.34694	both low
chr2	4120596	4125207	4120596	4124065	4124526	4125207	DDB_G0274255	DDB_G0274257	2.15055	10.7391	185.397	129.342	167.71	116.878	27.2741	27.7227	3469	681	none	2.66371	3.61805	both high
chr2	4126090	4131107	4126090	4129676	4129799	4131107	DDB_G0274259	DDB_G0274261	57.6793	86.5324	24.2566	30.0986	0.173402	0.544024	0.537841	0.922256	3586	1308	loop anchors	2.08994	3.68966	sum gene high
chr2	4131814	4135914	4131814	4132808	4133179	4135914	DDB_G0274263	DDB_G0302543	3.52447	0.35794	2.82873	0.734909	75.6195	91.3739	79.104	102.39	994	2735	none	2.56939	3.57159	both high
chr2	4031009	4037276	4031009	4034366	4034426	4037276	DDB_G0274277	DDB_G0274825	1.69074	0.901513	0.208898	0.0978241	3.40487	184.02	7.37866	3.88237	3357	2850	loop anchors	1.77822	3.79288	sum gene high
chr2	4037995	4042522	4037995	4039471	4039592	4042522	DDB_G0274279	DDB_G0274827	128.759	108.656	97.4107	92.6451	129.964	74.3551	65.9153	80.3491	1476	2930	none	2.08282	3.64404	sum gene high
chr2	4043723	4045943	4043723	4044426	4044552	4045943	DDB_G0274281	DDB_G0274283	134.676	99.2993	77.8144	63.5771	243.61	128.491	110.938	86.8446	703	1391	none	2.10041	3.32098	both low
chr2	4049950	4053192	4049950	4051858	4052061	4053192	DDB_G0274287	DDB_G0274561	0	0.886313	0.368709	0	127.224	329.408	146.004	200.794	1908	1131	none	2.30752	3.48273	both low
chr2	4059891	4062080	4059891	4061463	4061567	4062080	DDB_G0274289	DDB_G0274831	0.144281	0	0.223758	1.39408	6.89842	2.71711	11.613	37.6635	1572	513	loop anchors	2.01708	3.31911	both low
chr2	4065362	4069914	4065362	4066961	4068267	4069914	DDB_G0274293	DDB_G0274295	22.8426	43.8008	73.4385	85.6276	114.268	50.0192	14.0509	11.6417	1599	1647	none	3.11595	3.51135	intergenic high
chr2	4081768	4084652	4081768	4083274	4084606	4084652	DDB_G0274297	DDB_G0295507	12.0668	0.906099	0	0.921176	0	0	0	0	1506	46	loop anchors	3.12451	3.19089	intergenic high
chr2	4085598	4087964	4085598	4086167	4086865	4087964	DDB_G0274299	DDB_G0274723	0	0	0	0	88.8488	64.6235	110.059	87.9349	569	1099	none	2.84386	3.2222	intergenic high
chr2	4097611	4102902	4097611	4100491	4101567	4102902	DDB_G0274301	DDB_G0274721	30.1992	37.5157	64.5304	78.7396	0.21903	0.266511	0	0	2880	1335	loop anchors	3.03182	3.6248	both high
chr2	3954677	3957257	3954677	3956243	3956332	3957257	DDB_G0274321	DDB_G0274323	185.142	33.6819	377.316	132.659	46.6745	51.4113	84.9129	78.1326	1566	925	none	1.94944	3.39637	both low
chr2	3920095	3925024	3920095	3922148	3922419	3925024	DDB_G0274327	DDB_G0274743	311.293	268.298	312.492	388.259	42.9176	52.6373	92.46	116.252	2053	2605	loop anchors	2.43299	3.6682	sum gene high
chr2	3887022	3888791	3887022	3888186	3888366	3888791	DDB_G0274331	DDB_G0274333	483.39	426.967	398.245	278.927	47.787	33.5065	42.9117	34.0296	1164	425	loop anchors	2.2553	3.20112	both low
chr2	3891056	3896936	3891056	3892812	3892977	3896936	DDB_G0274337	DDB_G0274577	0.462199	0.202615	0	0.228988	110.502	106.863	130.115	123.379	1756	3959	loop anchors	2.21751	3.75702	sum gene high
chr2	3898332	3902832	3898332	3899689	3900147	3902832	DDB_G0274339	DDB_G0274341	576.552	704.653	841.306	784.776	123.38	39.888	120.903	168.095	1357	2685	loop anchors	2.66087	3.6066	both high
chr2	3908526	3914055	3908526	3909871	3911401	3914055	DDB_G0274345	DDB_G0274801	77.9095	94.9921	115.504	164.367	0	0	0	0	1345	2654	loop anchors	3.18469	3.60195	both high
chr2	3794896	3798173	3794896	3796212	3796505	3798173	DDB_G0274365	DDB_G0274363	47.5004	52.7015	90.5828	66.2698	0.175303	0	0	0	1316	1668	none	2.46688	3.4748	both low
chr2	3790252	3794477	3790252	3791311	3791789	3794477	DDB_G0274369	DDB_G0274367	2.94173	4.81827	29.1347	94.3256	82.1347	84.9112	91.0412	96.9075	1059	2688	none	2.67944	3.57368	both high
chr2	3782579	3788150	3782579	3786646	3786785	3788150	DDB_G0274373	DDB_G0274371	40.4798	12.5318	4.73989	10.9006	84.9302	13.2138	6.42107	2.86241	4067	1365	none	2.14305	3.73496	sum gene high
chr2	4375604	4378417	4375604	4376528	4376726	4378417	DDB_G0274379	DDB_G0274505	26.0819	15.1216	27.3222	13.7156	166.294	25.0705	15.5443	15.4844	924	1691	none	2.29669	3.41747	both low
chr2	4920281	4921788	4920281	4921065	4921382	4921788	DDB_G0274381	DDB_G3957340	0	0	0	0	2.23458	2.55686	4.32091	10.9771	784	406	none	2.50107	3.07555	intergenic high
chr2	4681339	4685313	4681339	4684368	4684531	4685313	DDB_G0274399	DDB_G0274967	131.524	70.4394	105.328	74.1119	0.870116	0	0.449806	1.96254	3029	782	loop anchors	2.21221	3.58104	sum gene high
chr2	4635737	4636637	4635737	4635923	4636250	4636637	DDB_G0274415	DDB_G0274413	5.2303	9.40682	9.44363	3.92742	2.68329	0	0	0	186	387	none	2.51456	2.75815	intergenic high
chr2	4625297	4631312	4625297	4627388	4627712	4631312	DDB_G0274423	DDB_G0274419	23.4129	53.2849	56.3537	66.1947	11.1289	10.3751	10.9068	11.5328	2091	3600	loop anchors	2.51056	3.75519	both high
chr2	4606301	4612543	4606301	4607553	4607654	4612543	DDB_G0274433	DDB_G0274429	24.3107	1.06653	0.561898	1.80927	9.37524	9.34942	3.15428	6.23028	1252	4889	loop anchors	2.00436	3.78824	sum gene high
chr2	4596107	4597975	4596107	4596426	4596610	4597975	DDB_G0274439	DDB_G0274437	143.326	54.0356	64.8894	27.0175	365.244	389.547	128.96	34.3195	319	1365	none	2.26484	3.22634	both low
chr2	4573545	4576552	4573545	4574736	4574976	4576552	DDB_G0274451	DDB_G0274449	1.49829	0	0.295339	0.827193	503.821	504.299	601.139	559.641	1191	1576	loop anchors	2.38023	3.44201	both low
chr2	4523082	4524287	4523082	4523223	4523884	4524287	DDB_G0274459	DDB_G0349834	55.9139	68.5763	201.436	307.191	0	0	0	0	141	403	loop anchors	2.82021	2.7356	intergenic high
chr2	4481625	4483298	4481625	4482490	4482748	4483298	DDB_G0274471	DDB_G0274469	25.0935	18.8629	32.825	25.9705	164.718	142.837	139.712	80.751	865	550	none	2.41164	3.15076	both low
chr2	4476399	4480601	4476399	4478843	4480007	4480601	DDB_G0274473	DDB_G3963130	9.28936	22.2377	5.16939	7.22006	0	0	0	0	2444	594	loop anchors	3.06596	3.48259	intergenic high
chr2	4406974	4410262	4406974	4408642	4408798	4410262	DDB_G0274487	DDB_G0274663	237.506	416.752	420.954	259.435	289.146	220.512	223.465	63.3563	1668	1464	none	2.19315	3.49582	both low
chr2	4386086	4390473	4386086	4387530	4387838	4390473	DDB_G0274499	DDB_G0274495	125.5	8.81525	2.18925	1.23919	310.208	201.267	71.4598	37.7212	1444	2635	loop anchors	2.48856	3.61055	both high
chr2	4384212	4387621	4384212	4385523	4387434	4387621	DDB_G0274501	DDB_G3969614	14.2034	8.12262	116.879	24.5171	1.21289	0	0	0	1311	187	loop anchors	3.28126	3.17551	intergenic high
chr2	4330306	4333848	4330306	4332238	4332351	4333848	DDB_G0274511	DDB_G0274509	260.917	258.61	114.755	16.2343	0	0	0	0.219369	1932	1497	loop anchors	2.05312	3.53517	sum gene high
chr2	4306432	4309355	4306432	4307943	4308166	4309355	DDB_G0274515	DDB_G0274873	1.43778	0.922486	0	0.217337	166.589	180.967	231.178	219.966	1511	1189	loop anchors	2.34832	3.43136	both low
chr2	4278391	4283887	4278391	4280036	4280120	4283887	DDB_G0274525	DDB_G0274603	49.2833	38.4513	41.771	30.0381	21.5149	14.6255	11.3588	12.322	1645	3767	loop anchors	1.92433	3.73336	sum gene high
chr2	4263138	4266628	4263138	4264506	4264801	4266628	DDB_G0274535	DDB_G0274533	177.071	214.167	90.7524	123.499	0.124143	0	0.191309	11.9731	1368	1827	loop anchors	2.46984	3.50447	both low
chr2	4167399	4173217	4167399	4169395	4169605	4173217	DDB_G0274553	DDB_G0274845	341.553	281.869	181.298	135.544	3.29634	7.55584	6.79463	8.52388	1996	3612	loop anchors	2.32224	3.74881	sum gene high
chr2	3977235	3981225	3977235	3980011	3980091	3981225	DDB_G0274569	DDB_G0274567	13.8368	9.22212	5.43331	11.6172	63.1968	12.5576	14.5374	17.3574	2776	1134	loop anchors	1.90314	3.59218	sum gene high
chr2	3960244	3964930	3960244	3963050	3964650	3964930	DDB_G0274575	DDB_G3965226	179.81	565.005	86.4883	210.52	0	0	0	0	2806	280	none	3.20412	3.4894	intergenic high
chr2	3878721	3881047	3878721	3880037	3880323	3881047	DDB_G0274579	DDB_G0274329	130.659	138.406	463.298	545.772	320.618	248.029	268.331	285.874	1316	724	none	2.45638	3.30963	both low
chr2	3871055	3877884	3871055	3872872	3872947	3877884	DDB_G0274581	DDB_G0274121	91.4861	88.3105	115.22	124.683	0.118455	0	0.0707963	0.969232	1817	4937	loop anchors	1.87512	3.82956	sum gene high
chr2	3869122	3870830	3869122	3870494	3870554	3870830	DDB_G0274585	DDB_G0274583	127.627	71.2083	40.3727	90.685	26.2081	12.2542	10.1633	9.93122	1372	276	loop anchors	1.77822	3.21696	both low
chr2	3862025	3865377	3862025	3864431	3864573	3865377	DDB_G0274593	DDB_G0274591	143.804	203.267	268.875	261.302	149.633	74.3562	32.6988	14.3122	2406	804	none	2.15232	3.50651	both low
chr2	3823147	3826860	3823147	3824719	3825586	3826860	DDB_G0274595	DDB_G3961710	0	0	0	0	1.63019	4.77398	2.19829	2.8091	1572	1274	none	2.93802	3.45423	intergenic high
chr2	4455463	4475690	4455463	4456594	4457215	4475690	DDB_G0274601	DDB_G0274917	8.08939	39.1345	18.619	34.6114	36.9052	34.8239	41.3378	27.974	1131	18475	loop anchors	2.7931	4.29239	both high
chr2	4859709	4864693	4859709	4861380	4862328	4864693	DDB_G0274617	DDB_G0274387	2.66076	2.25449	19.5034	111.344	213.639	198.781	559.172	653.107	1671	2365	loop anchors	2.97681	3.60595	both high
chr2	4728669	4736010	4728669	4730554	4730778	4736010	DDB_G0274623	DDB_G0274975	125.662	130.345	93.9491	201.507	94.3055	106.887	146.036	97.3817	1885	5232	loop anchors	2.35027	3.8523	sum gene high
chr2	4499140	4507593	4499140	4504150	4505146	4507593	DDB_G0274649	DDB_G0274463	14.3617	9.65666	7.27465	10.9209	14.146	13.9773	12.1766	23.4057	5010	2447	none	2.99826	3.87256	both high
chr2	4491791	4494496	4491791	4493969	4494013	4494496	DDB_G0274653	DDB_G0274465	1.53448	2.20631	0.323001	0.150778	269.565	178.665	53.762	35.7572	2178	483	loop anchors	1.64355	3.42504	both low
chr2	4479755	4482617	4479755	4480658	4481778	4482617	DDB_G0274655	DDB_G3961316	46.2713	12.0893	30.2825	55.4479	0.540668	0	0	0.479265	903	839	loop anchors	3.04922	3.24105	intergenic high
chr2	4453800	4456917	4453800	4454676	4456212	4456917	DDB_G0274657	DDB_G3959072	267.927	198.656	153.281	151.472	3.17458	13.0444	4.47461	3.46977	876	705	loop anchors	3.18639	3.19893	intergenic high
chr2	4355251	4356094	4355251	4356016	4356023	4356094	DDB_G0274671	DDB_G0294981	0	0	0	0	0	0	0	0	765	71	loop anchors	0.845718	2.92221	both low
chr2	4246507	4251255	4246507	4249696	4249770	4251255	DDB_G0274687	DDB_G0274685	8.75853	5.27531	1.86673	0.687205	0	0.459456	0	0	3189	1485	none	1.86929	3.66969	sum gene high
chr2	4207852	4212216	4207852	4209433	4211163	4212216	DDB_G0274695	DDB_G3968132	82.7157	113.804	68.1127	26.1207	0	0	0	0	1581	1053	none	3.23805	3.42062	intergenic high
chr2	4205324	4209480	4205324	4207208	4209331	4209480	DDB_G0274697	DDB_G3954052	121.34	143.425	82.4399	172.398	0	0	0	0	1884	149	none	3.32695	3.30814	intergenic high
chr2	4200276	4201628	4200276	4201101	4201190	4201628	DDB_G0274701	DDB_G0274699	15.5681	6.97642	7.64752	6.01949	0	0	0	1.49952	825	438	none	1.94944	3.1014	both low
chr2	4184903	4189545	4184903	4187897	4189104	4189545	DDB_G0274703	DDB_G3966480	66.5524	74.291	90.0443	123.946	0	0	0	0	2994	441	loop anchors	3.08171	3.53593	both high
chr2	4155931	4162118	4155931	4156922	4156980	4162118	DDB_G0274705	DDB_G0274119	94.3817	1.40654	6.71246	3.79391	0.530804	0.9931	19.3036	120.124	991	5138	loop anchors	1.7635	3.78739	sum gene high
chr2	4137195	4141170	4137195	4138932	4139226	4141170	DDB_G0274713	DDB_G0274265	71.8779	9.01999	2.42363	3.74254	15.7918	13.5781	257.66	153.583	1737	1944	none	2.46836	3.56597	sum gene high
chr2	4053688	4057210	4053688	4054819	4055880	4057210	DDB_G0274727	DDB_G3950796	0	0	0	0	1.12184	10.3261	0.790069	0.549248	1131	1330	none	3.02572	3.39111	intergenic high
[truncated: 4,107 more rows]

## Sheet: STab6b
chrom	start	end	start-	end-	start+	end+	name+	name-	0AB+	2AB+	5AB+	8AB+	0AB-	2AB-	5AB-	8AB-	intergenic_length	expr_group	anchor_group
[truncated: 4,624 more rows]

[truncated: 6 more sheets: STab7, STab8, STab9, STab10, STab11, STab12]
